# Supplementary material for: Unmet need for family planning and associated factors among currently married women of reproductive age in Bishoftu town, Eastern Ethiopia
Source: PLoS One. 2021 Dec 6;16(12):e0260972. doi: 10.1371/journal.pone.0260972 (PMC8648111; doi:10.1371/journal.pone.0260972)
Supplement: S1 File — (ZIP) [file pone.0260972.s001.zip]

Archive with 2 entries (2 files):
- Supporting Information_Questionnaire/Survey Questionnaire_Afan Oromo.pdf
- Supporting Information_Questionnaire/Survey Questionnaire_ENGLISH.pdf
