# Supplementary material for: Unmet need for family planning and associated factors among currently married women of reproductive age in Bishoftu town, Eastern Ethiopia
Source: PLoS One. 2021 Dec 6;16(12):e0260972. doi: 10.1371/journal.pone.0260972 (PMC8648111; doi:10.1371/journal.pone.0260972)
Supplement: S1 Dataset — (XLSX) [file pone.0260972.s002.xlsx]

## Sheet: Dataset
Age	Religion	Ethinicity	Level of education	Husbands education	Occupation	Husbands occupation	Monthly income(ETB)	Age at marriage	Ever pregnant	Age at first pregnancy	Total delivery in life time	Number of living children	Are you currently pregnant	Do you know where FP available	Time taken to reach FP source (Minutes)	Time spend for waiting FP provider(Minutes)	Have you visited by FP provider in the last 12 months	Is provider tell you FP option	Did you get method you want	Did you get appointment	Which method do you like to use	Reason for not using FP	Do you want child	Unmet need for FP	Main place of FP obtained	For what purpose do you use FP
48	Muslim	Others	No education	able to read and write	Self-employee	Farmer	3000	19	Yes	23	2	2	No				No			No		Want more children		No	Hospital
32	Orthodox	Tigrie	No education	able to read and write	Daily laborer	Merchant	4500	18	Yes	20	2	2	Yes	Yes	45	30	Yes			Yes				No	Healthcenter
25	Protestant	Tigrie	No education	able to read and write	Self-employee	Daily laborer	4300	19	Yes	20	1	1	No	Yes	20	10	Yes			Yes	Injectables			No	Healthcenter	Spacing
44	Orthodox	Oromo	No education	able to read and write	Daily laborer	Farmer	3400	19	Yes	21	5	4	No				No			No		Menopausal/hysterrectomy	No	Yes	Private clinic
28	Orthodox	Oromo	No education	able to read and write	Daily laborer	Farmer	5500	19	Yes	20	1	1	No				No			No		Want more children		No	Others
37	Orthodox	Oromo	No education	able to read and write	Daily laborer	Merchant	6550	19	Yes	21	2	2	No	Yes			No			No	Implants/Norplants			No	Healthcenter	Spacing
28	Orthodox	Others	No education	1-8th grade	Daily laborer	Merchant	6550	19	No				No	Yes	30	15	Yes			Yes	Injectables			No	Healthcenter	Spacing
31	Orthodox	Amhara	No education	1-8th grade	Self-employee	Self-employee	4000	19	Yes	21	4	4	No	Yes			No			No	IUCD			No	Hospital	Limiting
43	Wakefeta	Oromo	No education	1-8th grade	Self-employee	Farmer	3500	18	Yes	22	4	4	No	No			Yes			Yes	Implants/Norplants			No	Healthcenter	Spacing
29	Orthodox	Others	No education	1-8th grade	Merchant	Merchant	4500	19	Yes	20	2	2	No	Yes	30	20	Yes			Yes	Injectables			No	Healthcenter	Limiting
40	Wakefeta	Amhara	No education	1-8th grade	Government	Government employee	2450	19	No				No				No			No		Infrequent sex	Yes	Yes	Others
44	Others	Oromo	No education	1-8th grade	Daily laborer	Farmer	4500	19	Yes	22	3	3	No	Yes	30	15	Yes	Yes	Yes	Yes	Implants/Norplants			No	Healthcenter	Limiting
30	Protestant	Oromo	No education	1-8th grade	Daily laborer	Daily laborer	4000	19	Yes	20	3	3	No	Yes	30	20	Yes			Yes	Implants/Norplants			No	Health post	Spacing
30	Protestant	Tigrie	No education	College and above	Others	Government employee	5500	19	Yes	26	1	1	No	Yes	20	15	Yes	Yes	Yes	Yes	Implants/Norplants			No	Healthcenter	Spacing
30	Orthodox	Oromo	No education	able to read and write	Self-employee	Self-employee	2450	19	Yes	19	3	3	No	Yes			Yes	Yes	Yes	Yes	Injectables			No	Healthcenter	Spacing
29	Orthodox	Oromo	No education	1-8th grade	Merchant	Self-employee	4500	19	Yes	22	3	3	No				No			No		Health concern	Yes	Yes	Hospital	Limiting
29	Others	Oromo	No education	1-8th grade	Self-employee	Self-employee	3000	19	Yes	28	1	1	No	Yes	30	20	Yes			Yes	Pills			No	Healthcenter	Spacing
31	Orthodox	Oromo	No education	1-8th grade	Merchant	Merchant	4600	19	Yes	23	2	2	Yes	No			No			No				Yes	Healthcenter
20	Others	Tigrie	No education	College and above	Self-employee	Government employee	2500	19	No				No				No			No		Want more children		No	Private clinic
37	Wakefeta	Tigrie	No education	College and above	Government	Merchant	4500	19	Yes	26	2	2	No	Yes	45	60	Yes			Yes	Implants/Norplants			No	Others	Spacing
19	Others	Tigrie	No education	College and above	Government	Self-employee	4500	18	No				No				No			No		Want more children		No	Hospital
29	Protestant	Amhara	No education	College and above	Others	Government employee	4500	17	Yes	20	3	3	No				No			No		Fear of side effect	Yes	Yes	Others
33	Others	Amhara	No education	College and above	Self-employee	Others	6550	19	Yes	20	3	2	No		50	30	No			No		Not having sex	Yes	Yes	Others
27	Others	Amhara	No education	College and above	Self-employee	Merchant	4500	19	Yes	27	1	1	Yes	Yes			No			No				No	Healthcenter
20	Wakefeta	Amhara	No education	College and above	Self-employee	Merchant	4890	18	No				No	Yes	30	20	Yes			Yes		Want more children		No	Health post
35	Others	Amhara	No education	College and above	Self-employee	Self-employee	3500	19	Yes	20	3	3	No	Yes	30	20	Yes	Yes	Yes	Yes	IUCD			No	Healthcenter	Spacing
29	Others	Amhara	No education	College and above	Self-employee	Government employee	2500	19	Yes	20	2	2	No				No			No		Want more children		No	Others
27	Wakefeta	Amhara	No education	College and above	Government	Government employee	4500	19	Yes	21	1	1	Yes	Yes			No			No				No	Others
37	Muslim	Oromo	No education	College and above	Others	Government employee	4500	19	Yes	20	3	3	No	Yes			No			No	Implants/Norplants			No	Hospital	Limiting
35	Others	Amhara	No education	able to read and write	Government	Government employee	4000	19	Yes	21	4	4	No				No			No		Infrequent sex	Yes	Yes	Private clinic
38	Muslim	Oromo	No education	1-8th grade	Government	Merchant	7500	19	Yes	24	2	2	No				No			No		Not having sex	Yes	Yes	Healthcenter	Spacing
33	Muslim	Others	No education	1-12th grade	Self-employee	Self-employee	4500	19	Yes	23	3	3	No	Yes	30	10	Yes	Yes	Yes	Yes	Implants/Norplants			No	Others	Spacing
42	Orthodox	Oromo	No education	1-12th grade	Daily laborer	Merchant	4500	19	Yes	22	3	3	No				No			No		Not having sex	No	Yes	Hospital
29	Orthodox	Oromo	No education	1-12th grade	Daily laborer	Self-employee	4000	19	Yes	21	3	2	No	Yes			No			No	Injectables			No	Healthcenter	Spacing
35	Orthodox	Others	No education	College and above	Daily laborer	Daily laborer	4500	19	Yes	23	3	3	No				No			No		Fear of side effect	Yes	Yes	Others
33	Muslim	Others	No education	College and above	Self-employee	Merchant	4500	19	Yes	27	2	2	No	Yes			No			No	Implants/Norplants			No	Hospital	Limiting
38	Orthodox	Tigrie	No education	College and above	Self-employee	Merchant	6550	19	Yes	23	3	3	No	Yes	30	15	No			No	Implants/Norplants			No	Healthcenter	Spacing
39	Orthodox	Tigrie	No education	College and above	Self-employee	Self-employee	4500	19	Yes	22	2	2	No	Yes	40	20	No			No	Injectables			No	Healthcenter	Spacing
39	Others	Tigrie	No education	College and above	Government	Government employee	4500	19	Yes	22	3	3	No	Yes	30	20	Yes			Yes	IUCD			No	Others	Limiting
29	Muslim	Tigrie	No education	College and above	Government	Government employee	4500	19	Yes	23	2	2	No	Yes			No			No	Injectables			No	Private clinic	Spacing
29	Others	Tigrie	No education	College and above	Government	Government employee	4500	19	Yes	21	2	2	No	Yes			No			No	Implants/Norplants			No	Healthcenter	Spacing
29	Others	Tigrie	No education	College and above	Government	Government employee	4500	19	Yes	21	2	2	No				No			No		Fear of side effect	Yes	Yes	Others
21	Wakefeta	Tigrie	No education	College and above	Government	Government employee	4500	19	No				No				No			No		Want more children		No	Private clinic
35	Orthodox	Amhara	No education	College and above	Others	Government employee	4500	19	Yes	23	3	3	No				No			No		Not having sex	No	Yes	Hospital
31	Protestant	Amhara	No education	College and above	Others	Government employee	4500	17	Yes	19	5	3	No	Yes	20	15	Yes			No		Not having sex	Yes	Yes	Healthcenter	Limiting
30	Protestant	Amhara	No education	College and above	Others	Government employee	4500	17	Yes	18	3	3	Yes				No			No				Yes	Private clinic
26	Orthodox	Amhara	1-8th grade	College and above	Others	Government employee	5000	19	No				No	Yes	60	45	Yes			Yes	Implants/Norplants			No	Healthcenter	Limiting
34	Orthodox	Amhara	1-8th grade	College and above	Daily laborer	Daily laborer	5500	19	No				No				Yes	Yes	Yes	Yes		Want more children		No	Private clinic
37	Orthodox	Amhara	1-8th grade	College and above	Daily laborer	Government employee	6550	19	Yes	22	2	2	No	Yes			No			No	Implants/Norplants			No	Healthcenter	Spacing
26	Orthodox	Amhara	1-8th grade	College and above	Daily laborer	Government employee	7500	19	Yes	21	1	1	Yes	Yes			No			No				No	Healthcenter
27	Orthodox	Amhara	1-8th grade	College and above	Daily laborer	Government employee	2400	19	Yes	21	2	2	No	Yes			No			No	Pills			No	Hospital	Spacing
27	Orthodox	Amhara	1-8th grade	College and above	Daily laborer	Government employee	2400	19	Yes	21	3	3	No	Yes			No			No	Pills			No	Healthcenter	Spacing
28	Orthodox	Amhara	1-8th grade	College and above	Self-employee	Farmer	3400	19	Yes	21	2	2	No				No			No		Not having sex	Yes	Yes	Hospital
30	Orthodox	Amhara	1-8th grade	College and above	Self-employee	Merchant	6550	19	Yes	22	1	1	Yes	Yes			No			No				No	Healthcenter
29	Wakefeta	Amhara	1-8th grade	College and above	Self-employee	Merchant	3000	19	Yes	22	2	2	No				No			No		Health concern	Yes	Yes	Hospital
29	Wakefeta	Amhara	1-8th grade	College and above	Government	Government employee	4500	19	Yes	25	1	1	No				No			No		Want more children		No	Others
44	Others	Amhara	1-8th grade	College and above	Government	Government employee	4500	19	Yes	21	5	4	No				No			No		Not having sex	No	Yes	Private clinic
35	Others	Amhara	1-8th grade	College and above	Government	Government employee	4500	19	Yes	21	3	3	No	Yes			Yes	Yes	Yes	Yes	IUCD			No	Hospital	Limiting
29	Wakefeta	Amhara	1-8th grade	College and above	Government	Government employee	4500	19	Yes	21	2	2	No	Yes			No			No	IUCD			No	Healthcenter	Limiting
33	Wakefeta	Amhara	1-8th grade	College and above	Government	Government employee	4500	19	Yes	24	2	2	No	Yes	30	25	Yes	Yes	Yes	Yes	Injectables			No	Healthcenter	Spacing
25	Wakefeta	Amhara	1-8th grade	College and above	Government	Government employee	4000	19	No				No		60	30	Yes			Yes		Want more children		No	Others
30	Orthodox	Oromo	1-8th grade	College and above	Others	Farmer	3000	19	Yes	24	2	2	No	Yes		10	Yes	Yes	Yes	Yes	Implants/Norplants			No	Others	Spacing
31	Wakefeta	Oromo	1-8th grade	College and above	Others	Government employee	5000	19	Yes	23	3	3	No	Yes	25	5	Yes			Yes	IUCD			No	Healthcenter	Limiting
30	Orthodox	Oromo	1-8th grade	College and above	Others	Government employee	4500	19	Yes	21	3	3	Yes				No			No				Yes	Hospital
30	Orthodox	Oromo	1-8th grade	College and above	Others	Government employee	6550	19	Yes	22	2	2	No				No			No		Want more children		No	Private clinic
23	Orthodox	Oromo	1-8th grade	College and above	Others	Government employee	6550	19	Yes	21	1	1	No	Yes	30	20	Yes			Yes		Want more children		No	Health post
23	Orthodox	Oromo	1-8th grade	College and above	Others	Government employee	6550	19	Yes	21	2	2	No				No			No		Infrequent sex	Yes	Yes	Others
32	Orthodox	Oromo	1-8th grade	College and above	Others	Government employee	5000	19	Yes	24	2	2	No	Yes	30	20	Yes	Yes	Yes	Yes	IUCD			No	Healthcenter	Limiting
29	Orthodox	Oromo	1-8th grade	College and above	Daily laborer	Merchant	5000	19	Yes	24	1	1	No	Yes			No			No	Implants/Norplants			No	Healthcenter
37	Orthodox	Oromo	1-8th grade	College and above	Daily laborer	Government employee	2300	19	Yes	21	2	2	No	Yes	30	15	Yes			Yes	Implants/Norplants			No	Others	Spacing
44	Orthodox	Oromo	1-8th grade	College and above	Daily laborer	Government employee	4500	19	Yes	22	1	1	No	Yes			No			No	Pills			No	Healthcenter	Spacing
26	Orthodox	Oromo	1-8th grade	College and above	Daily laborer	Government employee	7500	19	Yes	21	3	3	Yes	Yes			No			No				Yes	Healthcenter
28	Orthodox	Oromo	1-8th grade	College and above	Daily laborer	Government employee	6550	19	Yes	22	2	2	No				No			No		Want more children		No	Hospital
27	Orthodox	Oromo	1-8th grade	College and above	Daily laborer	Government employee	3800	19	Yes	21	2	2	No	Yes			No			No	Implants/Norplants			No	Healthcenter	Spacing
29	Orthodox	Oromo	1-8th grade	College and above	Daily laborer	Government employee	4500	19	Yes	21	2	2	No	Yes	20	10	No			No	Implants/Norplants			No	Healthcenter	Spacing
30	Orthodox	Oromo	1-8th grade	College and above	Daily laborer	Government employee	4500	19	Yes	21	2	2	No	Yes	20	10	No			No	IUCD			No	Private clinic	Spacing
28	Orthodox	Oromo	1-8th grade	College and above	Daily laborer	Government employee	5500	19	Yes	21	2	2	No				No			No		Want more children		No	Hospital	Spacing
21	Orthodox	Oromo	1-8th grade	College and above	Daily laborer	Government employee	3000	19	Yes	22	1	1	No	Yes	30	20	Yes			Yes	Injectables			No	Healthcenter	Spacing
24	Orthodox	Oromo	1-8th grade	College and above	Daily laborer	Government employee	3500	19	Yes	20	1	1	Yes	Yes			No			No				No	Others
24	Orthodox	Oromo	1-8th grade	College and above	Daily laborer	Government employee	5000	19	Yes	23	1	1	No				No			No	Implants/Norplants			No	Others
38	Orthodox	Oromo	1-8th grade	College and above	Daily laborer	Government employee	3000	19	No				No		50	30	Yes			Yes	Implants/Norplants			No	Healthcenter	Spacing
26	Orthodox	Oromo	1-8th grade	College and above	Daily laborer	Government employee	5500	19	No				No				No			No		Health concern	Yes	Yes	Healthcenter	Spacing
22	Orthodox	Oromo	1-8th grade	College and above	Daily laborer	Government employee	6550	19	No				No				No			No		Want more children		No	Others
37	Orthodox	Oromo	1-8th grade	College and above	Self-employee	Merchant	3000	19	Yes	23	3	3	No	Yes	30	15	Yes	Yes	Yes	Yes	Implants/Norplants			No	Healthcenter	Limiting
26	Orthodox	Oromo	1-8th grade	College and above	Self-employee	Merchant	7500	19	Yes	22	1	1	Yes	Yes	30	10	Yes	Yes	Yes	Yes				Yes	Private clinic
35	Orthodox	Oromo	1-8th grade	College and above	Merchant	Merchant	4500	19	Yes	22	2	2	No				No			No		Want more children		No	Hospital
34	Orthodox	Oromo	1-8th grade	College and above	Merchant	Merchant	4000	19	Yes	20	2	2	No	Yes			No			No	Implants/Norplants			No	Healthcenter	Spacing
29	Muslim	Oromo	1-8th grade	College and above	Self-employee	Others	4000	19	Yes	21	2	2	No	Yes	30	40	Yes	Yes	Yes	Yes	Injectables			No	Healthcenter	Spacing
42	Wakefeta	Oromo	1-8th grade	College and above	Self-employee	Merchant	5000	19	Yes	22	3	3	No	Yes	20	10	Yes			Yes	IUCD			No	Private clinic	Limiting
39	Wakefeta	Oromo	1-8th grade	College and above	Self-employee	Merchant	4500	19	Yes	21	3	3	No	Yes			Yes	Yes	Yes	Yes	IUCD			No	Healthcenter	Limiting
39	Wakefeta	Oromo	1-8th grade	College and above	Self-employee	Merchant	4500	19	Yes	22	2	2	No				No			No		Infrequent sex	Yes	Yes	Hospital
37	Wakefeta	Oromo	1-8th grade	College and above	Self-employee	Merchant	3000	19	Yes	23	5	5	No	Yes			No			No	IUCD			No	Hospital	Limiting
25	Wakefeta	Oromo	1-8th grade	College and above	Self-employee	Merchant	4500	19	No				No	Yes			Yes	Yes	Yes	Yes	Implants/Norplants			No	Healthcenter	Spacing
38	Muslim	Oromo	1-8th grade	College and above	Self-employee	Self-employee	4500	19	Yes	29	4	4	No	Yes			Yes	Yes	Yes	Yes	Implants/Norplants			No	Healthcenter	Limiting
24	Wakefeta	Oromo	1-8th grade	College and above	Self-employee	Self-employee	4500	19	Yes	22	1	1	No				No			No		Want more children		No	Others
31	Wakefeta	Oromo	1-8th grade	College and above	Self-employee	Self-employee	4500	19	Yes	23	2	2	No	Yes	30	10	Yes	Yes	Yes	Yes	IUCD			No	Healthcenter
24	Orthodox	Oromo	1-8th grade	College and above	Self-employee	Self-employee	4000	19	No				No	Yes	60	30	Yes	Yes	Yes	Yes	Implants/Norplants			No	Healthcenter	Spacing
19	Orthodox	Oromo	1-8th grade	College and above	Self-employee	Self-employee	2450	19	No				No				No			No	Implants/Norplants			No	Others	Spacing
20	Orthodox	Oromo	1-8th grade	College and above	Self-employee	Government employee	3000	19	No				No	Yes			No			No	IUCD			No	Healthcenter	Limiting
45	Orthodox	Oromo	1-8th grade	able to read and write	Others	Farmer	2450	19	Yes	24	4	4	No				No			No		Infrequent sex	Yes	Yes	Others
35	Wakefeta	Oromo	1-8th grade	College and above	Government	Government employee	4500	19	Yes	25	2	2	No	Yes	60	45	Yes			Yes	Injectables			No	Healthcenter	Spacing
34	Wakefeta	Oromo	1-8th grade	College and above	Government	Government employee	4000	19	Yes	20	2	2	Yes	Yes	50	30	Yes			Yes				No	Healthcenter
41	Wakefeta	Oromo	1-8th grade	College and above	Government	Government employee	4500	19	Yes	21	2	2	No				No			No		Want more children		No	Others
38	Muslim	Oromo	1-8th grade	College and above	Government	Government employee	7500	19	Yes	24	3	3	No				No			No		Fear of side effect	No	Yes	Hospital
38	Wakefeta	Oromo	1-8th grade	College and above	Government	Government employee	4500	19	Yes	24	3	2	No				No			No		Want more children		No	Others
35	Others	Oromo	1-8th grade	College and above	Government	Government employee	4500	19	Yes	21	4	4	No	Yes	30	15	Yes			Yes	IUCD			No	Hospital	Limiting
33	Others	Oromo	1-8th grade	College and above	Government	Government employee	4500	19	Yes	21	3	3	No	Yes	20	45	Yes			Yes	IUCD			No	Hospital	Limiting
29	Wakefeta	Oromo	1-8th grade	College and above	Government	Government employee	4500	19	Yes	23	2	2	Yes				No			No				Yes	Others
28	Wakefeta	Oromo	1-8th grade	College and above	Government	Government employee	4500	19	Yes	21	1	1	No				No			No		Want more children		No	Others
26	Muslim	Oromo	1-8th grade	College and above	Government	Government employee	3000	19	Yes	24	1	1	No				No			No		Want more children		No	Private clinic
35	Wakefeta	Oromo	1-8th grade	College and above	Government	Government employee	3450	19	Yes	20	2	2	No				No			No		Not having sex	Yes	Yes	Hospital
23	Wakefeta	Oromo	1-8th grade	College and above	Government	Government employee	4500	19	No				No				No			No		Want more children		No	Hospital
25	Others	Oromo	1-8th grade	1-8th grade	Self-employee	Merchant	4030	19	Yes	20	2	2	No	Yes	30	20	Yes			Yes	Implants/Norplants			No	Healthcenter	Spacing
42	Wakefeta	Oromo	1-8th grade	1-8th grade	Self-employee	Self-employee	4500	19	Yes	21	3	3	No	Yes	20	10	Yes			Yes	Implants/Norplants			No	Hospital	Spacing
31	Orthodox	Tigrie	1-8th grade	1-8th grade	Merchant	Merchant	4500	19	Yes	21	2	2	No	Yes			Yes	Yes	Yes	Yes	Implants/Norplants			No	Healthcenter	Spacing
32	Wakefeta	Tigrie	1-8th grade	1-8th grade	Self-employee	Merchant	3000	19	Yes	21	3	3	No	Yes	45	25	Yes			Yes	Implants/Norplants			No	Private clinic
22	Protestant	Oromo	1-8th grade	1-8th grade	Daily laborer	Daily laborer	3000	19	Yes	20	1	1	Yes	Yes			No			No				No	Healthcenter	Spacing
45	Orthodox	Oromo	1-8th grade	1-8th grade	Daily laborer	Merchant	4500	18	Yes	20	5	3	No	Yes			No			No	Implants/Norplants			No	Healthcenter	Limiting
21	Orthodox	Oromo	1-8th grade	1-8th grade	Daily laborer	Merchant	4000	19	Yes	20	1	1	Yes	Yes			Yes	Yes	Yes	Yes				No	Healthcenter
31	Others	Oromo	1-8th grade	1-8th grade	Daily laborer	Self-employee	4000	19	Yes	22	4	4	No	Yes	30	30	Yes			Yes	IUCD			No	Private clinic	Limiting
29	Orthodox	Oromo	1-8th grade	1-8th grade	Daily laborer	Government employee	8000	19	Yes	23	2	2	Yes	Yes			No			No				Yes	Healthcenter
33	Protestant	Oromo	1-8th grade	1-8th grade	Daily laborer	Government employee	3500	19	Yes	20	2	2	No				No			No		Fear of side effect	Yes	Yes	Private clinic	Spacing
22	Wakefeta	Oromo	1-8th grade	1-8th grade	Daily laborer	Government employee	4000	19	Yes	20	1	1	Yes	Yes			No			No				No	Healthcenter
22	Orthodox	Oromo	1-8th grade	1-8th grade	Daily laborer	Government employee	4500	19	No				No				No			No		Want more children		No	Private clinic
20	Orthodox	Oromo	1-8th grade	1-8th grade	Daily laborer	Government employee	3900	19	No				No				No			No		Want more children		No	Hospital
21	Protestant	Oromo	1-8th grade	1-8th grade	Daily laborer	Government employee	4500	19	No				No				No			No		Want more children		No	Hospital	Spacing
45	Orthodox	Oromo	1-8th grade	1-8th grade	Self-employee	Daily laborer	4500	19	Yes	20	2	2	No	Yes	20	10	Yes	Yes	Yes	Yes	Implants/Norplants			No	Hospital	Spacing
19	Orthodox	Oromo	1-8th grade	1-8th grade	Self-employee	Merchant	2450	19	No				No	Yes			No			No	IUCD			No	Hospital	Spacing
22	Wakefeta	Oromo	1-8th grade	1-8th grade	Self-employee	Merchant	3000	18	Yes	20	1	1	No	Yes			No			No	Implants/Norplants			No	Healthcenter	Spacing
19	Wakefeta	Oromo	1-8th grade	1-8th grade	Self-employee	Merchant	2800	18	Yes	19	1	1	Yes	Yes			No			No				No	Healthcenter
29	Orthodox	Oromo	1-8th grade	1-8th grade	Self-employee	Self-employee	4000	19	Yes	23	1	1	No				No			No		Fear of side effect	Yes	Yes	Others
25	Others	Oromo	1-8th grade	1-8th grade	Self-employee	Government employee	3000	18	Yes	20	1	1	No	Yes	30	15	Yes	Yes	Yes	Yes	Implants/Norplants			No	Healthcenter	Spacing
19	Orthodox	Oromo	1-8th grade	1-8th grade	Government	Merchant	7500	19	No				No				No			No		Want more children		No	Private clinic
43	Wakefeta	Oromo	1-8th grade	1-8th grade	Government	Government employee	4500	19	Yes	23	3	3	No				No			No		Fear of side effect	No	Yes	Private clinic
30	Others	Oromo	1-8th grade	1-8th grade	Government	Government employee	4500	17	Yes	20	4	4	No	Yes	30	20	Yes	Yes	Yes	Yes	Implants/Norplants			No	Hospital
30	Wakefeta	Oromo	1-8th grade	1-8th grade	Government	Government employee	4500	19	Yes	20	1	1	No	Yes	20	10	Yes			Yes	IUCD			No	Private clinic	Spacing
26	Wakefeta	Oromo	1-8th grade	1-8th grade	Government	Government employee	4000	19	Yes	20	2	2	No				No			No		Want more children		No	Private clinic
24	Others	Oromo	1-8th grade	1-8th grade	Government	Government employee	4300	19	Yes	22	2	2	No	Yes	45	20	Yes			Yes	Implants/Norplants			No	Healthcenter	Spacing
23	Others	Oromo	1-8th grade	1-8th grade	Government	Government employee	4500	18	No				No				No			No		Want more children		No	Healthcenter
20	Others	Oromo	1-8th grade	1-8th grade	Government	Government employee	4000	19	No				No				No			No		Want more children		No	Hospital
18	Protestant	Amhara	1-8th grade	1-12th grade	Others	Government employee	6550	17	No				No	Yes			No			No		Want more children		No	Hospital
20	Others	Amhara	1-8th grade	1-12th grade	Self-employee	Merchant	6550	19	No				No				No			No		Not having sex	Yes	Yes	Private clinic
25	Muslim	Oromo	1-8th grade	1-12th grade	Daily laborer	Daily laborer	4500	19	Yes	20	2	2	No	Yes	30	10	Yes	Yes	Yes	Yes	IUCD			No	Healthcenter	Spacing
22	Orthodox	Oromo	1-8th grade	1-12th grade	Daily laborer	Government employee	4500	19	Yes	20	1	1	Yes	Yes	20	20	Yes			Yes				No	Hospital
28	Orthodox	Oromo	1-8th grade	1-12th grade	Merchant	Self-employee	6550	19	Yes	22	2	2	No	Yes	30	15	Yes	Yes	Yes	Yes	Implants/Norplants			No	Healthcenter	Spacing
20	Muslim	Others	1-8th grade	College and above	Daily laborer	Self-employee	2450	19	No				No				No			No		Want more children		No	Others
45	Wakefeta	Others	1-8th grade	College and above	Government	Government employee	7500	19	Yes	27	5	5	No	Yes	55	35	No			No		Menopausal/hysterrectomy	No	Yes	Health post
31	Protestant	Tigrie	1-8th grade	College and above	Others	Merchant	3000	18	Yes	19	3	3	No	Yes			Yes	Yes	Yes	Yes	Implants/Norplants			No	Private clinic	Spacing
38	Muslim	Others	9-12th grade	College and above	Government	Government employee	4500	19	Yes	23	6	5	No	Yes	30	20	Yes			No	Implants/Norplants			No	Healthcenter	Limiting
38	Muslim	Others	9-12th grade	College and above	Government	Government employee	4500	19	Yes	23	6	5	No	Yes	30	13	Yes			No	Implants/Norplants			No	Healthcenter	Limiting
37	Wakefeta	Others	9-12th grade	College and above	Government	Government employee	3500	19	Yes	21	4	4	No				No			No		Not having sex	No	Yes	Private clinic
26	Muslim	Others	9-12th grade	College and above	Government	Government employee	4500	19	Yes	23	1	1	Yes				No			No				No	Hospital
31	Muslim	Others	9-12th grade	1-8th grade	Self-employee	Merchant	2450	19	Yes	23	3	3	No	Yes			No			No	Implants/Norplants			No	Healthcenter
30	Orthodox	Oromo	9-12th grade	College and above	Daily laborer	Government employee	4500	19	Yes	21	2	2	No	Yes			No			No	Implants/Norplants			No	Healthcenter	Spacing
20	Orthodox	Tigrie	9-12th grade	Unable to read and write	Self-employee	Merchant	6550	18	Yes	19	1	1	No	Yes	30	20	Yes			Yes	Injectables			No	Healthcenter	Spacing
27	Others	Others	9-12th grade	able to read and write	Self-employee	Merchant	2450	18	No				No				No			No		Want more children		No	Hospital
42	Muslim	Others	9-12th grade	able to read and write	Self-employee	Farmer	2450	19	Yes	23	3	3	No	Yes	40	15	Yes	Yes	Yes	Yes	Injectables			No	Private clinic	Spacing
39	Orthodox	Others	9-12th grade	able to read and write	Merchant	Merchant	4500	19	Yes	21	3	3	Yes	Yes			No			No				Yes	Hospital	Spacing
40	Protestant	Amhara	9-12th grade	able to read and write	Daily laborer	Others	4050	19	Yes	22	3	3	No	Yes	60	45	Yes	Yes	Yes	Yes	IUCD			No	Healthcenter	Limiting
20	Protestant	Amhara	9-12th grade	able to read and write	Self-employee	Daily laborer	3000	19	No				No				No			No		Want more children		No	Private clinic
33	Others	Amhara	9-12th grade	able to read and write	Self-employee	Self-employee	3000	19	Yes	23	2	2	No				No			No		Health concern	Yes	Yes	Hospital
33	Others	Amhara	9-12th grade	able to read and write	Self-employee	Self-employee	4300	19	Yes	20	3	3	No	Yes			No			No	IUCD			No	Healthcenter	Limiting
31	Others	Amhara	9-12th grade	able to read and write	Self-employee	Self-employee	3200	19	Yes	20	3	3	No	Yes			No			No	IUCD			No	Healthcenter	Spacing
38	Orthodox	Tigrie	9-12th grade	College and above	Daily laborer	Others	4500	19	Yes	20	2	2	No	Yes	30	15	Yes			Yes	IUCD			No	Hospital	Limiting
21	Protestant	Amhara	9-12th grade	able to read and write	Daily laborer	Daily laborer	2450	17	Yes	19	1	1	Yes	Yes	40	10	Yes			Yes				Yes	Healthcenter
25	Wakefeta	Amhara	9-12th grade	able to read and write	Government	Government employee	4500	19	No				No				Yes			Yes		Infrequent sex	Yes	Yes	Others
35	Muslim	Others	9-12th grade	able to read and write	Others	Others	4500	19	Yes	20	3	2	No	Yes	20	10	Yes	Yes	Yes	Yes	Injectables			No	Others	Spacing
40	Orthodox	Amhara	9-12th grade	1-8th grade	Self-employee	Others	4500	19	Yes	20	4	2	No	Yes	40	30	Yes	Yes	Yes	Yes	Injectables			No	Hospital	Spacing
45	Wakefeta	Oromo	9-12th grade	1-8th grade	Self-employee	Farmer	3000	18	Yes	21	2	2	No				Yes			Yes		Infrequent sex	Yes	Yes	Others
27	Wakefeta	Oromo	9-12th grade	1-8th grade	Self-employee	Merchant	3000	18	Yes	20	1	1	No	Yes	30	25	Yes			Yes	IUCD			No	Healthcenter	Spacing
33	Orthodox	Others	9-12th grade	1-8th grade	Merchant	Government employee	3000	19	Yes	20	2	2	No				Yes			Yes		Not having sex	Yes	Yes	Hospital
22	Wakefeta	Tigrie	9-12th grade	1-8th grade	Government	Government employee	3000	18	Yes	20	2	2	Yes				Yes			Yes				No	Hospital
28	Orthodox	Amhara	9-12th grade	1-8th grade	Daily laborer	Merchant	4500	18	Yes	20	2	2	No	Yes	60	60	Yes	Yes	Yes	Yes	Pills			No	Hospital	Spacing
23	Muslim	Others	9-12th grade	1-8th grade	Self-employee	Merchant	2400	19	Yes	20	1	1	No	Yes	30	20	Yes			Yes	Injectables			No	Healthcenter	Spacing
21	Muslim	Others	9-12th grade	1-12th grade	Merchant	Self-employee	3450	19	Yes	20	1	1	No				Yes			Yes		Want more children		No	Hospital
35	Orthodox	Others	9-12th grade	1-12th grade	Merchant	Merchant	3000	19	Yes	20	2	2	No	Yes			Yes			Yes	Implants/Norplants			No	Healthcenter	Spacing
19	Others	Amhara	9-12th grade	1-12th grade	Self-employee	Self-employee	6550	17	No				No				No			No		Want more children		No	Private clinic
29	Muslim	Oromo	9-12th grade	1-12th grade	Self-employee	Merchant	4500	19	Yes	19	4	4	No	Yes			Yes			Yes	Implants/Norplants			No	Healthcenter	Spacing
38	Orthodox	Oromo	9-12th grade	1-12th grade	Self-employee	Self-employee	7000	19	Yes	20	3	3	Yes	Yes	30	20	No			No				Yes	Healthcenter
31	Protestant	Others	College and Above	1-12th grade	Self-employee	Daily laborer	2500	19	Yes	20	2	2	No	Yes	30	20	Yes			Yes	Implants/Norplants			No	Healthcenter	Limiting
41	Muslim	Others	College and Above	able to read and write	Self-employee	Self-employee	4500	19	Yes	22	3	1	No				Yes			Yes		Want more children		No	Private clinic
17	Orthodox	Others	College and Above	able to read and write	Self-employee	Daily laborer	2450	19	No				No				No			No		Want more children		No	Others
19	Protestant	Amhara	College and Above	able to read and write	Daily laborer	Others	3000	17	No				No				No			No		Fear of side effect	Yes	Yes	Others
30	Orthodox	Oromo	College and Above	able to read and write	Self-employee	Self-employee	2400	19	Yes	22	3	3	No	Yes			No			No	Implants/Norplants			No	Private clinic	Spacing
32	Muslim	Others	College and Above	1-8th grade	Self-employee	Merchant	2500	19	Yes	20	2	1	No	Yes	20	10	Yes	Yes	Yes	Yes	Injectables			No	Private clinic	Spacing
19	Others	Tigrie	College and Above	1-8th grade	Self-employee	Merchant	3500	18	Yes	19	1	1	Yes	Yes	20	10	Yes	Yes	Yes	Yes				No	Private clinic
32	Orthodox	Amhara	College and Above	1-8th grade	Daily laborer	Merchant	4500	19	Yes	21	2	2	No				No			No		Infrequent sex	Yes	Yes	Hospital
23	Orthodox	Oromo	College and Above	1-8th grade	Daily laborer	Daily laborer	3200	19	Yes	22	2	2	No	Yes	30	20	Yes			Yes	Injectables			No	Healthcenter	Spacing
30	Orthodox	Oromo	College and Above	1-8th grade	Daily laborer	Self-employee	3000	18	Yes	19	4	4	No	Yes			No			No	Implants/Norplants			No	Healthcenter	Limiting
33	Orthodox	Oromo	College and Above	1-8th grade	Self-employee	Daily laborer	4500	18	Yes	19	2	2	No	Yes			No			No	Implants/Norplants			No	Health post	Spacing
41	Wakefeta	Tigrie	College and Above	1-8th grade	Self-employee	Others	4000	19	Yes	23	2	2	No	Yes	30	20	Yes	Yes	Yes	Yes	Implants/Norplants			No	Hospital	Spacing
35	Orthodox	Amhara	College and Above	1-8th grade	Others	Government employee	4500	19	Yes	21	4	4	No	Yes	20	15	Yes	Yes	Yes	Yes	IUCD			No	Healthcenter	Limiting
25	Others	Amhara	College and Above	1-8th grade	Others	Government employee	4500	19	Yes	22	2	2	No	Yes			Yes			Yes	IUCD			No	Healthcenter	Limiting
33	Orthodox	Amhara	College and Above	1-8th grade	Daily laborer	Merchant	7500	19	No				No				No			No		Want more children		No	Hospital
44	Orthodox	Amhara	College and Above	1-8th grade	Merchant	Merchant	4500	19	Yes	19	3	3	No	Yes	30	15	Yes			Yes	IUCD			No	Healthcenter	Limiting
30	Wakefeta	Amhara	College and Above	1-8th grade	Self-employee	Self-employee	6550	19	Yes	24	2	2	No				No			No		Health concern	Yes	Yes	Others
28	Orthodox	Amhara	College and Above	1-8th grade	Government	Hand craft maker	4500	19	No				No				No			No		Want more children		No	Others
28	Orthodox	Others	College and Above	1-12th grade	Self-employee	Farmer	3000	19	Yes	24	1	1	No	Yes			No			No	IUCD			No	Private clinic	Spacing
38	Muslim	Others	College and Above	1-12th grade	Self-employee	Merchant	2450	19	Yes	23	3	3	No	Yes	20	10	Yes	Yes	Yes	Yes	IUCD			No	Healthcenter	Spacing
40	Muslim	Others	College and Above	1-12th grade	Self-employee	Merchant	900	19	Yes	24	3	3	No				No			No		Fear of side effect	No	Yes	Private clinic
27	Muslim	Others	College and Above	1-12th grade	Self-employee	Self-employee	4500	19	Yes	24	1	1	No				No			No		Not having sex	Yes	Yes	Hospital
30	Muslim	Others	College and Above	1-12th grade	Self-employee	Self-employee	3400	19	Yes	20	3	3	No	Yes			No			No	IUCD			No	Others	Limiting
37	Muslim	Others	College and Above	1-12th grade	Self-employee	Merchant	4500	19	Yes	23	4	3	No				Yes			Yes		Infrequent sex	Yes	Yes	Hospital
42	Muslim	Others	College and Above	1-12th grade	Self-employee	Merchant	3200	19	Yes	21	5	2	No				Yes			No		Want more children		No	Hospital
45	Orthodox	Others	College and Above	1-12th grade	Self-employee	Self-employee	4500	19	Yes	21	3	3	No	Yes	30	20	Yes			Yes	Implants/Norplants			No	Hospital	Limiting
22	Protestant	Tigrie	College and Above	1-12th grade	Daily laborer	Government employee	3000	17	Yes	19	1	1	Yes	Yes			No			No				Yes	Healthcenter
22	Orthodox	Tigrie	College and Above	1-12th grade	Self-employee	Daily laborer	4500	18	Yes	20	1	1	Yes	Yes			No			No				No	Hospital	Spacing
20	Protestant	Tigrie	College and Above	1-12th grade	Self-employee	Merchant	6550	17	Yes	19	1	1	No	Yes	20	45	Yes			Yes	Injectables			No	Hospital	Spacing
34	Orthodox	Tigrie	College and Above	1-12th grade	Self-employee	Self-employee	5500	19	Yes	20	2	2	No				No			No		Not having sex	Yes	Yes	Hospital
33	Protestant	Amhara	College and Above	1-12th grade	Daily laborer	Farmer	4000	17	Yes	18	5	5	No	Yes			Yes	Yes	Yes	Yes	IUCD			No	Healthcenter	Limiting
30	Orthodox	Amhara	College and Above	1-12th grade	Daily laborer	Merchant	6550	19	Yes	21	3	2	No	Yes	30	20	Yes			Yes	Injectables			No	Healthcenter	Spacing
19	Protestant	Amhara	College and Above	1-12th grade	Daily laborer	Merchant	4500	17	No				No				No			No		Want more children		No	Others
26	Orthodox	Amhara	College and Above	1-12th grade	Self-employee	Others	2300	19	Yes	20	3	3	No				No			No		Want more children		No	Healthcenter
21	Orthodox	Amhara	College and Above	1-12th grade	Self-employee	Self-employee	3000	19	No				No	Yes			Yes			Yes	Injectables			No	Healthcenter	Spacing
34	Others	Amhara	College and Above	1-12th grade	Merchant	Merchant	4500	19	Yes	20	2	2	Yes	Yes	15	10	Yes			Yes				Yes	Healthcenter
30	Orthodox	Amhara	College and Above	1-12th grade	Merchant	Merchant	4000	19	Yes	21	2	1	No	Yes	30	30	Yes	Yes	Yes	Yes	Implants/Norplants			No	Hospital	Spacing
36	Others	Amhara	College and Above	1-12th grade	Self-employee	Merchant	4500	18	Yes	20	3	3	No	Yes	30	15	Yes			Yes	IUCD			No	Healthcenter	Limiting
35	Wakefeta	Amhara	College and Above	1-12th grade	Self-employee	Merchant	2450	19	Yes	23	3	3	No	Yes	30	20	Yes	Yes	Yes	Yes	IUCD			No	Hospital
40	Wakefeta	Amhara	College and Above	1-12th grade	Self-employee	Self-employee	8000	18	Yes	22	2	2	No	Yes			No			No		Fear of side effect	Yes	Yes	Private clinic
31	Orthodox	Amhara	College and Above	1-12th grade	Self-employee	Self-employee	3000	19	Yes	24	3	3	No				No			No		Not having sex	Yes	Yes	Private clinic
29	Wakefeta	Amhara	College and Above	1-12th grade	Self-employee	Self-employee	5000	19	Yes	20	2	2	No	Yes			No			No	Implants/Norplants			No	Healthcenter	Limiting
28	Orthodox	Oromo	College and Above	1-12th grade	Others	Merchant	4500	19	Yes	23	3	3	No	Yes			Yes			Yes	Injectables			No	Healthcenter	Limiting
30	Orthodox	Oromo	College and Above	1-12th grade	Others	Government employee	3000	19	Yes	25	1	1	No	Yes			Yes			Yes		Infrequent sex	Yes	Yes	Healthcenter
29	Orthodox	Oromo	College and Above	1-12th grade	Others	Government employee	4500	19	Yes	21	2	2	No				Yes			Yes		Not having sex	Yes	Yes	Hospital
35	Orthodox	Oromo	College and Above	1-12th grade	Daily laborer	Merchant	4500	18	Yes	20	4	4	No	Yes	30	15	No			No	IUCD			No	Hospital	Limiting
30	Orthodox	Oromo	College and Above	1-12th grade	Daily laborer	Government employee	4000	19	Yes	22	1	1	Yes	Yes			Yes			Yes				No	Healthcenter
30	Orthodox	Oromo	College and Above	1-12th grade	Daily laborer	Government employee	3500	19	Yes	24	3	3	No	Yes	20	10	Yes			Yes	IUCD			No	Healthcenter	Limiting
18	Orthodox	Oromo	College and Above	1-12th grade	Self-employee	Farmer	4500	19	No				No				Yes			Yes		Want more children		No	Private clinic
25	Orthodox	Oromo	College and Above	1-12th grade	Self-employee	Farmer	3500	19	No				No				Yes			Yes		Want more children		No	Hospital
29	Orthodox	Oromo	College and Above	1-12th grade	Self-employee	Merchant	4500	19	Yes	24	2	2	No	Yes	30	20	Yes	Yes	Yes	Yes	IUCD			No	Healthcenter	Spacing
36	Orthodox	Oromo	College and Above	1-12th grade	Merchant	Merchant	4500	19	Yes	22	2	2	No	Yes			No			No	Implants/Norplants			No	Healthcenter	Spacing
27	Orthodox	Oromo	College and Above	1-12th grade	Merchant	Merchant	4500	19	Yes	22	2	2	No				No			No		Want more children		No	Others
23	Wakefeta	Oromo	College and Above	1-12th grade	Self-employee	Farmer	2300	19	Yes	21	1	1	Yes	Yes	30	20	Yes			Yes				No	Healthcenter
17	Wakefeta	Oromo	College and Above	1-12th grade	Self-employee	Farmer	4500	19	No				No	Yes	30	25	Yes			Yes	Implants/Norplants			No	Healthcenter	Spacing
35	Wakefeta	Oromo	College and Above	1-12th grade	Self-employee	Self-employee	6550	19	Yes	21	4	4	No	Yes			No			No	Implants/Norplants			No	Healthcenter	Spacing
34	Orthodox	Oromo	College and Above	1-12th grade	Self-employee	Self-employee	2450	19	Yes	20	5	3	No				No			No		Not having sex	No	Yes	Hospital
30	Others	Amhara	College and Above	College and above	Government	Government employee	4500	19	Yes	23	2	2	No	Yes	20	10	Yes			Yes	Implants/Norplants			No	Healthcenter	Spacing
24	Wakefeta	Amhara	College and Above	College and above	Government	Government employee	4000	19	Yes	21	1	1	No				No			No		Not having sex	Yes	Yes	Private clinic
29	Orthodox	Oromo	College and Above	College and above	Others	Merchant	4500	19	Yes	22	3	3	No	Yes	30	20	Yes			Yes	Implants/Norplants			No	Healthcenter	Spacing
40	Wakefeta	Oromo	College and Above	College and above	Others	Government employee	3000	19	Yes	23	3	3	No				Yes			Yes		Infrequent sex	Yes	Yes	Hospital
22	Orthodox	Oromo	College and Above	College and above	Others	Government employee	3450	19	Yes	24	1	1	Yes				Yes			Yes				No	Others
40	Orthodox	Oromo	College and Above	College and above	Daily laborer	Merchant	5500	19	Yes	34	3	3	No		20	10	Yes			Yes		Not having sex	No	Yes	Hospital
43	Orthodox	Oromo	College and Above	College and above	Daily laborer	Merchant	4500	19	Yes	22	5	4	No	Yes	30	10	Yes			No		Fear of side effect	Yes	Yes	Healthcenter
30	Orthodox	Oromo	College and Above	College and above	Daily laborer	Merchant	4500	19	Yes	22	2	2	Yes	Yes			No			No				Yes	Healthcenter
29	Orthodox	Oromo	College and Above	College and above	Daily laborer	Merchant	4500	19	Yes	22	1	1	No	Yes			No			No	Injectables			No	Private clinic	Spacing
27	Orthodox	Oromo	College and Above	College and above	Daily laborer	Merchant	4500	19	No				No	Yes			No			No	Implants/Norplants			No	Private clinic	Spacing
32	Orthodox	Oromo	College and Above	College and above	Daily laborer	Government employee	4500	19	Yes	21	2	2	No				Yes			Yes		Want more children		No	Others
33	Orthodox	Oromo	College and Above	College and above	Daily laborer	Government employee	4500	19	Yes	22	3	3	No	Yes	20	45	Yes			Yes	Implants/Norplants			No	Others	Limiting
32	Orthodox	Oromo	College and Above	College and above	Daily laborer	Government employee	4000	19	Yes	22	3	3	No	Yes			Yes			Yes	IUCD			No	Healthcenter	Limiting
28	Orthodox	Oromo	College and Above	College and above	Daily laborer	Government employee	4500	19	Yes	22	2	2	No	Yes			Yes	Yes	Yes	Yes	Pills			No	Healthcenter	Spacing
28	Orthodox	Oromo	College and Above	College and above	Daily laborer	Government employee	4500	19	Yes	21	1	1	No	Yes	30	20	Yes	Yes	Yes	Yes	Injectables			No	Healthcenter	Spacing
30	Orthodox	Oromo	College and Above	College and above	Daily laborer	Government employee	4500	19	Yes	22	2	2	No	Yes	30	15	Yes	Yes	Yes	Yes	Injectables			No	Health post	Spacing
32	Orthodox	Oromo	College and Above	College and above	Self-employee	Merchant	3000	19	Yes	23	2	2	No				No			No		Want more children		No	Hospital	Spacing
22	Orthodox	Oromo	College and Above	College and above	Self-employee	Merchant	2450	19	Yes	20	1	1	No	Yes	30	15	Yes			Yes	Implants/Norplants			No	Healthcenter	Spacing
23	Orthodox	Oromo	College and Above	College and above	Self-employee	Merchant	6550	19	No				No				No			No		Not having sex	Yes	Yes	Private clinic	Spacing
29	Orthodox	Oromo	College and Above	College and above	Self-employee	Self-employee	4500	19	Yes	23	2	2	Yes	Yes			No			No				Yes	Healthcenter
29	Wakefeta	Oromo	College and Above	College and above	Self-employee	Merchant	4500	19	Yes	22	2	2	No	Yes			No			No	Implants/Norplants			No	Healthcenter	Spacing
19	Wakefeta	Oromo	College and Above	College and above	Self-employee	Self-employee	4000	19	No				Yes	Yes			Yes	Yes	Yes	Yes				Yes	Others
27	Muslim	Oromo	College and Above	College and above	Government	Government employee	4500	19	Yes	23	1	1	Yes	Yes			Yes			Yes				No	Healthcenter
30	Wakefeta	Oromo	College and Above	College and above	Government	Government employee	3500	18	Yes	20	3	3	No				No			No		Not having sex	Yes	Yes	Hospital	Limiting
25	Others	Oromo	College and Above	College and above	Government	Government employee	4500	19	Yes	20	2	2	No	Yes	25	20	Yes			Yes	Injectables			No	Others	Limiting
20	Others	Oromo	College and Above	College and above	Government	Government employee	4500	19	No				No				No			No		Want more children		No	Private clinic
34	Muslim	Others	No education	able to read and write	Daily laborer	Daily laborer	2500	20	Yes	21	2	2	No	Yes			Yes	Yes	Yes	Yes	Implants/Norplants			No	Healthcenter	Spacing
40	Others	Others	No education	able to read and write	Self-employee	Merchant	2450	24	Yes	26	3	3	Yes	Yes	45	20	Yes			Yes				Yes	Healthcenter
34	Others	Tigrie	No education	able to read and write	Daily laborer	Daily laborer	4300	23	Yes	24	3	3	No				No			No		Infrequent sex	Yes	Yes	Hospital
25	Protestant	Tigrie	No education	able to read and write	Self-employee	Farmer	2450	24	No				No				No			No		Want more children		No	Hospital
38	Others	Tigrie	No education	able to read and write	Self-employee	Self-employee	3500	20	Yes	23	2	2	No	Yes	30	20	Yes	Yes	Yes	Yes	IUCD			No	Private clinic	Spacing
47	Orthodox	Amhara	No education	able to read and write	Merchant	Merchant	3000	24	Yes	26	3	3	No	Yes			No			No	IUCD			No	Hospital	Spacing
30	Wakefeta	Amhara	No education	able to read and write	Self-employee	Daily laborer	4500	22	Yes	18	4	4	No	Yes			No			No	IUCD			No	Hospital	Limiting
39	Wakefeta	Amhara	No education	able to read and write	Self-employee	Merchant	3000	22	Yes	19	5	3	No	Yes	20	10	Yes			No	Injectables			No	Healthcenter	Spacing
47	Protestant	Oromo	No education	able to read and write	Self-employee	Farmer	2300	20	Yes	22	5	5	No				No			No		Not having sex	No	Yes	Hospital
48	Orthodox	Oromo	No education	able to read and write	Self-employee	Farmer	2500	22	Yes	18	5	5	No				No			No		Not having sex	No	Yes	Hospital
25	Muslim	Others	No education	1-8th grade	Merchant	Merchant	2500	20	Yes	21	2	2	No	Yes			No			No	Implants/Norplants			No	Healthcenter	Spacing
25	Muslim	Others	No education	1-8th grade	Merchant	Merchant	4500	20	Yes	23	1	1	No	Yes			No			No	Implants/Norplants			No	Healthcenter	Spacing
34	Protestant	Amhara	No education	1-8th grade	Merchant	Self-employee	2100	20	Yes	23	2	2	No	Yes	30	15	Yes	Yes	Yes	Yes	Implants/Norplants			No	Healthcenter	Spacing
33	Muslim	Oromo	No education	1-8th grade	Merchant	Merchant	4500	21	Yes	23	2	2	No	Yes			Yes			Yes		Fear of side effect	Yes	Yes	Hospital
29	Muslim	Others	No education	1-8th grade	Merchant	Merchant	3000	22	Yes	22	3	3	No				No			No	Injectables			No	Others
25	Muslim	Others	No education	1-8th grade	Merchant	Merchant	4500	20	Yes	22	1	1	Yes				No			No				No	Hospital
23	Muslim	Others	No education	1-8th grade	Merchant	Merchant	4500	20	Yes	21	2	2	No				No			No		Not having sex	No	Yes	Hospital
35	Others	Others	No education	1-8th grade	Self-employee	Merchant	2450	20	Yes	21	2	2	No				No			No		Health concern	Yes	Yes	Healthcenter	Limiting
29	Orthodox	Others	No education	1-8th grade	Merchant	Merchant	4500	21	Yes	22	3	3	No	Yes	20	30	Yes	Yes	Yes	Yes	Implants/Norplants			No	Healthcenter	Spacing
29	Orthodox	Others	No education	1-8th grade	Merchant	Merchant	4500	21	Yes	22	2	2	No	Yes	30	15	Yes	Yes	Yes	Yes	Injectables			No	Healthcenter	Spacing
45	Muslim	Others	No education	1-8th grade	Self-employee	Merchant	4000	21	Yes	23	3	2	No	Yes			No			No		Menopausal/hysterrectomy	No	Yes	Healthcenter
31	Orthodox	Tigrie	No education	1-8th grade	Government	Farmer	4400	21	Yes	23	2	2	No	Yes			No			No	IUCD			No	Hospital	Limiting
33	Protestant	Amhara	No education	1-8th grade	Self-employee	Merchant	3000	20	Yes	22	2	2	No	Yes	30	20	Yes			Yes	Condoms			No	Hospital	Spacing
22	Orthodox	Amhara	No education	1-8th grade	Merchant	Merchant	4300	21	Yes	23	2	2	No	Yes	30	20	Yes			Yes	Implants/Norplants			No	Healthcenter	Limiting
38	Protestant	Oromo	No education	1-8th grade	Daily laborer	Merchant	5500	20	Yes	22	5	3	No				No			No		Health concern	Yes	Yes	Private clinic
39	Wakefeta	Oromo	No education	1-8th grade	Self-employee	Self-employee	3000	20	Yes	22	3	3	No	Yes			Yes	Yes	Yes	Yes	Injectables			No	Healthcenter
43	Muslim	Oromo	No education	1-8th grade	Merchant	Merchant	3000	21	Yes	23	4	4	No	Yes			No			No	Implants/Norplants			No	Healthcenter
23	Muslim	Oromo	No education	College and above	Others	Government employee	3450	20	Yes	21	1	1	No	Yes	30	20	Yes			Yes	IUCD			No	Hospital	Spacing
35	Protestant	Oromo	No education	College and above	Daily laborer	Government employee	4500	20	Yes	20	3	1	No	No			Yes	Yes		Yes				No	Healthcenter
39	Muslim	Oromo	No education	able to read and write	Self-employee	Self-employee	2200	20	Yes	24	2	2	No	Yes			No			No	Implants/Norplants			No	Hospital	Limiting
35	Muslim	Oromo	No education	1-8th grade	Merchant	Merchant	3000	21	Yes	21	3	3	No	Yes			Yes			Yes		Want more children		No	Hospital
27	Muslim	Oromo	No education	1-8th grade	Daily laborer	Farmer	2450	20	Yes	22	1	1	No	Yes	30	15	Yes			Yes	Implants/Norplants			No	Healthcenter	Spacing
31	Orthodox	Oromo	No education	1-8th grade	Daily laborer	Merchant	6550	22	Yes	18	3	3	Yes				No			No				No	Healthcenter
25	Orthodox	Oromo	No education	1-8th grade	Self-employee	Self-employee	2450	33	No				No				No			No		Want more children		No	Healthcenter
41	Orthodox	Oromo	No education	1-8th grade	Self-employee	Self-employee	3000	21	Yes	22	5	5	No	Yes			No			No	IUCD			No	Healthcenter	Limiting
35	Muslim	Oromo	No education	1-8th grade	Merchant	Merchant	4500	20	Yes	22	4	4	No				No			No		Want more children		No	Hospital
35	Others	Oromo	No education	1-8th grade	Self-employee	Merchant	4000	20	Yes	24	2	2	No	Yes	30	20	Yes			Yes	Injectables			No	Healthcenter	Spacing
35	Protestant	Amhara	No education	College and above	Self-employee	Farmer	3000	20	Yes	23	2	2	No	Yes			Yes	Yes	Yes	Yes	Implants/Norplants			No	Healthcenter	Spacing
31	Protestant	Tigrie	No education	able to read and write	Self-employee	Merchant	4000	20	Yes	22	2	2	No	Yes	30	10	Yes			Yes	Injectables			No	Healthcenter	Spacing
23	Protestant	Amhara	No education	able to read and write	Others	Daily laborer	4500	21	Yes	22	1	1	No	Yes			No			No	Injectables			No	Healthcenter	Spacing
36	Protestant	Amhara	No education	able to read and write	Others	Merchant	4500	20	Yes	21	3	3	No				No			No		Infrequent sex	Yes	Yes	Private clinic
35	Orthodox	Amhara	No education	able to read and write	Daily laborer	Government employee	3000	21	Yes	20	5	5	No				No			No		Not having sex	No	Yes	Hospital
30	Protestant	Amhara	No education	able to read and write	Government	Merchant	7500	20	Yes	21	3	3	No				No			No		Not having sex	No	Yes	Private clinic
33	Muslim	Others	No education	1-12th grade	Merchant	Merchant	4000	21	No				No	Yes			Yes	Yes	Yes	Yes		Want more children		No	Hospital
34	Muslim	Tigrie	No education	1-12th grade	Merchant	Self-employee	3450	20	Yes	21	3	3	No	Yes			Yes	Yes	Yes	Yes	IUCD			No	Healthcenter	Spacing
31	Protestant	Amhara	No education	1-12th grade	Self-employee	Merchant	3000	20	Yes	22	3	3	No	Yes	45	20	Yes			Yes	Implants/Norplants			No	Healthcenter	Spacing
32	Protestant	Amhara	No education	1-12th grade	Merchant	Self-employee	6550	26	Yes	23	3	3	No	Yes			No			No	Implants/Norplants			No	Hospital	Spacing
36	Protestant	Amhara	No education	1-12th grade	Government	Daily laborer	3600	22	Yes	20	5	3	No	Yes			No			No		Not having sex	No	Yes	Private clinic
40	Protestant	Amhara	No education	1-12th grade	Government	Merchant	4500	22	Yes	19	5	3	No	Yes			No			No	Implants/Norplants			No	Healthcenter	Limiting
19	Orthodox	Oromo	No education	1-12th grade	Daily laborer	Farmer	3600	21	No				No				No			No		Want more children		No	Others
28	Muslim	Others	No education	College and above	Others	Government employee	4500	20	Yes	22	2	2	No	Yes			Yes	Yes	Yes	Yes		Not having sex	Yes	Yes	Health post
28	Protestant	Tigrie	No education	able to read and write	Self-employee	Farmer	2500	20	Yes	21	2	2	Yes				No			No				Yes	Private clinic
27	Muslim	Others	No education	College and above	Daily laborer	Government employee	2900	20	Yes	20	3	3	No	Yes			No			No	Injectables			No	Healthcenter	Spacing
30	Orthodox	Others	No education	College and above	Self-employee	Daily laborer	3000	22	Yes	18	4	4	No	Yes	60	45	Yes	Yes	Yes	Yes	Implants/Norplants			No	Healthcenter	Spacing
20	Protestant	Tigrie	No education	College and above	Self-employee	Merchant	3500	21	No				No				No			No		Want more children		No	Hospital
32	Protestant	Tigrie	No education	College and above	Self-employee	Merchant	3000	21	Yes	22	3	3	No				No			No		Fear of side effect	Yes	Yes	Others
28	Protestant	Tigrie	No education	College and above	Self-employee	Merchant	6550	20	Yes	22	2	2	No	Yes			Yes	Yes	Yes	Yes	Implants/Norplants			No	Healthcenter	Spacing
29	Others	Tigrie	No education	College and above	Self-employee	Merchant	2500	20	Yes	21	2	1	No				No			No		Want more children		No	Hospital
29	Others	Tigrie	No education	College and above	Self-employee	Self-employee	6550	21	Yes	24	2	2	No	Yes	30	16	Yes	Yes	Yes	Yes	Injectables			No	Private clinic	Spacing
30	Others	Tigrie	No education	College and above	Self-employee	Self-employee	6550	23	Yes	24	2	2	No	Yes			No			No	Implants/Norplants			No	Healthcenter	Spacing
21	Protestant	Tigrie	No education	College and above	Government	Daily laborer	4500	21	No				No				No			No		Want more children		No	Others
25	Wakefeta	Tigrie	No education	College and above	Government	Government employee	4500	21	Yes	24	1	1	No				No			No		Want more children		No	Hospital
35	Wakefeta	Tigrie	No education	College and above	Government	Government employee	3500	21	Yes	22	2	2	No	Yes	30	15	Yes			Yes	Implants/Norplants			No	Healthcenter	Spacing
40	Orthodox	Amhara	No education	College and above	Others	Merchant	4500	21	Yes	25	2	2	No				No			No		Not having sex	Yes	Yes	Hospital
30	Protestant	Amhara	No education	College and above	Others	Merchant	4500	20	Yes	22	2	2	No	Yes	20	15	Yes	Yes	Yes	Yes	IUCD			No	Others	Spacing
29	Protestant	Amhara	No education	College and above	Others	Merchant	3200	23	Yes	24	2	2	No				No			No		Fear of side effect	Yes	Yes	Private clinic
34	Protestant	Amhara	No education	College and above	Others	Government employee	4500	21	Yes	24	3	3	No				No			No		Want more children		No	Hospital
35	Orthodox	Amhara	No education	College and above	Others	Government employee	3000	21	Yes	19	5	5	Yes	Yes	35	45	Yes			Yes				No	Others
44	Protestant	Amhara	No education	College and above	Others	Government employee	5500	20	Yes	22	5	5	No				No			No		Not having sex	No	Yes	Others
29	Protestant	Amhara	No education	College and above	Others	Government employee	5000	20	Yes	21	3	3	No				No			No		Menopausal/hysterrectomy	No	Yes	Private clinic
30	Protestant	Amhara	No education	College and above	Others	Government employee	6550	20	Yes	22	3	3	No				No			No		Fear of side effect	Yes	Yes	Private clinic
39	Orthodox	Amhara	No education	College and above	Daily laborer	Others	4300	21	Yes	23	2	2	No				No			No		Not having sex	Yes	Yes	Hospital
43	Protestant	Amhara	1-8th grade	College and above	Daily laborer	Daily laborer	4500	20	Yes	23	4	4	No	Yes	30	20	Yes			Yes	Implants/Norplants			No	Healthcenter	Limiting
31	Protestant	Amhara	1-8th grade	College and above	Daily laborer	Merchant	4500	20	Yes	22	3	3	No				No			No		Not having sex	No	Yes	Others
36	Protestant	Amhara	1-8th grade	College and above	Daily laborer	Self-employee	4500	20	Yes	23	3	3	No	Yes	45	30	Yes	Yes	Yes	Yes	IUCD			No	Healthcenter	Spacing
20	Protestant	Amhara	1-8th grade	College and above	Daily laborer	Government employee	3000	21	Yes	20	1	1	No	Yes			No			No	Implants/Norplants			No	Others	Spacing
30	Orthodox	Amhara	1-8th grade	College and above	Daily laborer	Government employee	4500	33	Yes	24	1	1	Yes	Yes	30	20	Yes	Yes	Yes	Yes				No	Hospital
30	Orthodox	Amhara	1-8th grade	College and above	Daily laborer	Government employee	4000	27	No				No	Yes	30	15	Yes			Yes	Injectables			No	Hospital	Spacing
33	Protestant	Amhara	1-8th grade	College and above	Daily laborer	Government employee	6550	20	Yes	23	3	3	No	Yes	30	20	Yes	Yes	Yes	Yes	Implants/Norplants			No	Healthcenter	Spacing
30	Orthodox	Amhara	1-8th grade	College and above	Daily laborer	Government employee	5500	21	Yes	22	2	2	No				No			No		Health concern	Yes	Yes	Private clinic	Limiting
21	Protestant	Amhara	1-8th grade	College and above	Daily laborer	Government employee	4500	20	No				No	Yes			No			No	Implants/Norplants			No	Healthcenter	Spacing
33	Orthodox	Amhara	1-8th grade	College and above	Self-employee	Farmer	3000	29	No				No				No			No		Want more children		No	Hospital
44	Protestant	Amhara	1-8th grade	College and above	Self-employee	Farmer	2300	20	Yes	20	5	3	No				No			No		Menopausal/hysterrectomy	No	Yes	Others
33	Protestant	Amhara	1-8th grade	College and above	Self-employee	Farmer	2500	20	Yes	22	3	3	No	Yes			Yes	Yes	Yes	Yes	Implants/Norplants			No	Private clinic	Spacing
19	Protestant	Amhara	1-8th grade	College and above	Self-employee	Merchant	3500	21	No				No				No			No		Want more children		No	Hospital
24	Protestant	Amhara	1-8th grade	College and above	Self-employee	Merchant	6550	20	No				No				No			No		Want more children		No	Healthcenter
33	Orthodox	Amhara	1-8th grade	College and above	Self-employee	Self-employee	5000	21	Yes	22	2	2	No	Yes	30	15	Yes			Yes	Implants/Norplants			No	Healthcenter
28	Orthodox	Amhara	1-8th grade	College and above	Self-employee	Self-employee	4500	21	Yes	22	2	2	No	Yes	30	2	Yes			Yes	Pills			No	Healthcenter
28	Protestant	Amhara	1-8th grade	College and above	Merchant	Self-employee	4500	26	Yes	23	2	2	No	Yes			Yes	Yes	Yes	Yes	Implants/Norplants			No	Healthcenter	Spacing
35	Wakefeta	Amhara	1-8th grade	College and above	Self-employee	Others	5500	24	Yes	28	2	2	No				Yes	Yes	Yes	Yes		Fear of side effect	Yes	Yes	Hospital
20	Others	Amhara	1-8th grade	College and above	Self-employee	Farmer	6550	20	Yes	22	1	1	No	Yes			Yes	Yes	Yes	Yes	Implants/Norplants			No	Private clinic	Spacing
22	Others	Amhara	1-8th grade	College and above	Self-employee	Merchant	4500	20	Yes	23	1	1	Yes	Yes			No			No				No	Healthcenter
26	Others	Amhara	1-8th grade	College and above	Self-employee	Merchant	4000	21	Yes	22	2	2	Yes	Yes			Yes	Yes	Yes	Yes				No	Hospital
25	Others	Amhara	1-8th grade	College and above	Self-employee	Merchant	2500	20	No				No	Yes			No			No		Want more children		No	Healthcenter
23	Others	Amhara	1-8th grade	College and above	Self-employee	Self-employee	3000	21	Yes	23	2	2	No	Yes	30	15	Yes			Yes	Implants/Norplants			No	Healthcenter	Spacing
27	Wakefeta	Amhara	1-8th grade	College and above	Self-employee	Self-employee	4500	21	Yes	23	2	2	No				No			No		Fear of side effect	Yes	Yes	Others
26	Others	Amhara	1-8th grade	College and above	Self-employee	Self-employee	3000	20	Yes	22	2	2	No	Yes			No			No	Implants/Norplants			No	Healthcenter	Spacing
27	Orthodox	Amhara	1-8th grade	College and above	Self-employee	Self-employee	3000	21	Yes	23	2	2	Yes	Yes	30	20	Yes	Yes	Yes	Yes				No	Healthcenter
35	Protestant	Amhara	1-8th grade	College and above	Government	Merchant	4500	20	Yes	21	4	4	No				No			No		Not having sex	No	Yes	Private clinic
27	Wakefeta	Amhara	1-8th grade	College and above	Government	Government employee	3800	21	Yes	22	1	1	Yes	Yes	30	15	Yes			Yes				No	Hospital
29	Others	Amhara	1-8th grade	College and above	Government	Government employee	4500	21	No				No				No			No		Not having sex	No	Yes	Hospital
30	Orthodox	Oromo	1-8th grade	College and above	Others	Government employee	6550	21	Yes	18	2	2	No				No			No		Not having sex	Yes	Yes	Hospital
38	Orthodox	Oromo	1-8th grade	College and above	Others	Government employee	4500	27	No				No	Yes	45	30	Yes			Yes		Not having sex	No	Yes	Others
28	Orthodox	Oromo	1-8th grade	College and above	Others	Government employee	2500	27	No				Yes				No			No				Yes	Hospital
28	Protestant	Oromo	1-8th grade	College and above	Others	Government employee	3000	21	No				Yes				No			No				Yes	Others
28	Protestant	Oromo	1-8th grade	College and above	Others	Government employee	3000	21	No				No	Yes			No			No		Want more children		No	Healthcenter
37	Protestant	Oromo	1-8th grade	College and above	Others	Government employee	4500	20	Yes	23	3	3	No				No			No		Not having sex	No	Yes	Hospital
29	Others	Oromo	1-8th grade	College and above	Others	Government employee	5500	21	Yes	22	2	2	No				No			No		Want more children		No	Healthcenter	Limiting
30	Protestant	Oromo	1-8th grade	College and above	Daily laborer	Others	4000	21	Yes	19	3	3	No	Yes	40	60	Yes	Yes	Yes	Yes	Implants/Norplants			No	Healthcenter	Spacing
20	Protestant	Oromo	1-8th grade	College and above	Daily laborer	Farmer	3000	21	No				No				No			No		Want more children		No	Private clinic
30	Orthodox	Oromo	1-8th grade	College and above	Daily laborer	Merchant	5000	25	No				No	Yes			Yes	Yes	Yes	Yes	Implants/Norplants			No	Hospital	Limiting
30	Muslim	Oromo	1-8th grade	College and above	Daily laborer	Merchant	5500	20	Yes	23	2	2	No				No			No		Not having sex	No	Yes	Private clinic
28	Orthodox	Oromo	1-8th grade	College and above	Daily laborer	Merchant	6550	21	Yes	22	3	3	No	Yes			No			No		Fear of side effect	No	Yes	Healthcenter
39	Protestant	Oromo	1-8th grade	College and above	Daily laborer	Self-employee	4000	20	Yes	22	3	3	Yes	Yes	45	20	Yes			Yes				Yes	Healthcenter
31	Protestant	Oromo	1-8th grade	College and above	Daily laborer	Self-employee	3000	20	Yes	23	3	3	No	Yes	20	5	Yes	Yes	Yes	Yes	Implants/Norplants			No	Health post	Limiting
34	Orthodox	Oromo	1-8th grade	College and above	Daily laborer	Government employee	5500	33	Yes	23	3	3	No	Yes			No			No	IUCD			No	Healthcenter	Spacing
24	Protestant	Oromo	1-8th grade	College and above	Daily laborer	Government employee	4500	26	Yes	23	1	1	Yes	Yes			Yes	Yes	Yes	Yes				No	Hospital
25	Protestant	Oromo	1-8th grade	College and above	Daily laborer	Government employee	4500	26	Yes	23	4	4	Yes	Yes			Yes			Yes				No	Healthcenter	Spacing
19	Orthodox	Oromo	1-8th grade	College and above	Daily laborer	Government employee	4500	21	Yes	20	1	1	Yes	Yes			No			No				No	Healthcenter
27	Orthodox	Oromo	1-8th grade	College and above	Daily laborer	Government employee	6550	33	Yes	23	2	2	No	Yes	30	20	Yes	Yes	Yes	Yes	Injectables			No	Hospital	Spacing
26	Orthodox	Oromo	1-8th grade	College and above	Daily laborer	Government employee	4000	21	No				No	Yes	45	30	Yes	Yes	Yes	Yes	Injectables			No	Healthcenter	Spacing
39	Protestant	Oromo	1-8th grade	College and above	Daily laborer	Government employee	4500	23	Yes	25	3	3	No	Yes	60	20	Yes			Yes	IUCD			No	Healthcenter	Spacing
32	Orthodox	Oromo	1-8th grade	College and above	Daily laborer	Government employee	4500	23	Yes	24	2	2	Yes	Yes	30	30	Yes			Yes				Yes	Healthcenter
40	Muslim	Oromo	1-8th grade	College and above	Daily laborer	Government employee	4000	20	Yes	22	3	3	No				No			No		Want more children		No	Hospital
32	Orthodox	Oromo	1-8th grade	College and above	Daily laborer	Government employee	5500	23	Yes	24	2	2	Yes	Yes			No			No				No	Health post
28	Orthodox	Oromo	1-8th grade	College and above	Daily laborer	Government employee	4000	23	Yes	24	2	2	No				No			No		Want more children		No	Others
31	Protestant	Oromo	1-8th grade	College and above	Daily laborer	Government employee	4000	21	Yes	24	2	2	No	Yes			No			No	Injectables			No	Healthcenter	Spacing
29	Orthodox	Oromo	1-8th grade	College and above	Daily laborer	Government employee	2450	22	Yes	20	2	2	No	Yes			No			No	Implants/Norplants			No	Healthcenter	Spacing
27	Wakefeta	Oromo	1-8th grade	College and above	Daily laborer	Government employee	4500	20	Yes	21	2	2	No	Yes			No			No	Implants/Norplants			No	Healthcenter	Spacing
32	Orthodox	Oromo	1-8th grade	College and above	Daily laborer	Government employee	4500	23	Yes	23	2	2	No	Yes			No			No	Injectables			No	Hospital
29	Orthodox	Oromo	1-8th grade	College and above	Daily laborer	Government employee	4500	21	Yes	22	2	2	No	Yes			No			No	Injectables			No	Hospital	Spacing
26	Protestant	Oromo	1-8th grade	College and above	Daily laborer	Government employee	3500	20	Yes	22	3	3	No	Yes			No			No	Injectables			No	Healthcenter	Spacing
25	Wakefeta	Oromo	1-8th grade	College and above	Daily laborer	Government employee	7000	23	Yes	23	1	1	Yes	Yes	30	10	Yes	Yes	Yes	Yes				Yes	Private clinic
25	Protestant	Oromo	1-8th grade	College and above	Daily laborer	Government employee	4000	20	Yes	22	1	1	No	Yes	25	20	Yes			Yes	Implants/Norplants			No	Healthcenter	Spacing
23	Wakefeta	Oromo	1-8th grade	College and above	Daily laborer	Government employee	4500	20	Yes	21	1	1	Yes				No			No				Yes	Others
27	Orthodox	Oromo	1-8th grade	College and above	Daily laborer	Government employee	4500	23	Yes	24	2	2	No	Yes	20	10	Yes	Yes	Yes	Yes	Implants/Norplants			No	Healthcenter	Spacing
30	Protestant	Oromo	1-8th grade	College and above	Daily laborer	Government employee	4000	20	Yes	21	3	3	No	Yes			No			No	Implants/Norplants			No	Healthcenter	Spacing
23	Orthodox	Oromo	1-8th grade	College and above	Daily laborer	Government employee	6550	22	No				No	Yes	20	15	Yes			Yes	Implants/Norplants			No	Healthcenter	Spacing
20	Orthodox	Oromo	1-8th grade	College and above	Daily laborer	Government employee	4500	22	No				No	Yes			No			No	Injectables			No	Health post	Spacing
23	Protestant	Oromo	1-8th grade	College and above	Daily laborer	Government employee	4500	20	No				No	Yes			No			No	Implants/Norplants			No	Healthcenter	Spacing
33	Protestant	Oromo	1-8th grade	College and above	Self-employee	Daily laborer	5000	20	Yes	24	3	3	No	Yes			No			No	Implants/Norplants			No	Healthcenter	Limiting
30	Muslim	Oromo	1-8th grade	College and above	Self-employee	Merchant	7500	23	Yes	24	2	2	No	Yes	30	30	Yes	Yes	Yes	Yes	Implants/Norplants			No	Health post	Spacing
31	Orthodox	Oromo	1-8th grade	College and above	Self-employee	Self-employee	4500	27	No				No	Yes			No			No	Injectables			No	Healthcenter	Spacing
19	Wakefeta	Oromo	1-8th grade	College and above	Merchant	Merchant	3000	21	Yes	22	1	1	No	Yes			Yes			Yes	IUCD			No	Healthcenter	Spacing
35	Others	Oromo	1-8th grade	College and above	Merchant	Merchant	4500	30	No				No				No			No		Want more children		No	Hospital	Limiting
28	Orthodox	Oromo	1-8th grade	College and above	Merchant	Merchant	4500	21	Yes	23	2	2	No	Yes	30	10	Yes			Yes	Injectables			No	Hospital	Spacing
30	Protestant	Oromo	1-8th grade	College and above	Merchant	Self-employee	4000	20	Yes	22	2	2	No	Yes			No			No	Implants/Norplants			No	Healthcenter	Limiting
32	Protestant	Oromo	1-8th grade	College and above	Merchant	Self-employee	4500	20	Yes	24	3	3	No				No			No		Health concern	Yes	Yes	Others
34	Wakefeta	Oromo	No education	College and above	Self-employee	Merchant	4500	33	Yes	24	2	2	No	Yes	20	15	Yes	Yes	Yes	Yes	Implants/Norplants			No	Others	Limiting
28	Wakefeta	Oromo	No education	College and above	Self-employee	Merchant	2500	26	No				No				No			No		Not having sex	Yes	Yes	Healthcenter
33	Orthodox	Oromo	No education	College and above	Self-employee	Self-employee	2450	21	Yes	24	1	1	No	Yes	33	20	Yes			Yes	Injectables			No	Healthcenter	Spacing
20	Others	Oromo	No education	College and above	Self-employee	Self-employee	4000	20	Yes	21	1	1	Yes				No			No				No	Healthcenter
35	Others	Oromo	No education	College and above	Self-employee	Government employee	3000	30	No				No				Yes			Yes	IUCD			No	Healthcenter
22	Muslim	Others	1-8th grade	able to read and write	Merchant	Merchant	4500	20	Yes	22	1	1	Yes	Yes			No			No				No	Private clinic
33	Others	Oromo	1-8th grade	College and above	Government	Government employee	4000	30	No				No				No			No	Implants/Norplants			No	Hospital	Limiting
41	Wakefeta	Oromo	1-8th grade	College and above	Government	Government employee	4500	21	Yes	22	3	3	No				No			No		Fear of side effect	Yes	Yes	Private clinic
33	Others	Oromo	1-8th grade	College and above	Government	Government employee	2289	23	Yes	23	2	2	No	Yes	50	25	Yes			Yes	Pills			No	Healthcenter	Limiting
34	Wakefeta	Oromo	1-8th grade	College and above	Government	Government employee	4500	20	Yes	22	3	3	No				No			No		Infrequent sex	Yes	Yes	Others
29	Others	Oromo	1-8th grade	College and above	Government	Government employee	4500	21	No				No				No			No		Not having sex	No	Yes	Hospital
22	Wakefeta	Oromo	1-8th grade	College and above	Government	Government employee	4500	22	No				No				No			No		Want more children		No	Hospital
24	Wakefeta	Oromo	1-8th grade	College and above	Government	Government employee	4500	20	No				No				No			No		Want more children		No	Hospital
43	Muslim	Others	1-8th grade	able to read and write	Self-employee	Farmer	3500	20	Yes	21	3	3	No				No			No		Want more children		No	Hospital
20	Wakefeta	Oromo	1-8th grade	1-12th grade	Self-employee	Self-employee	4500	22	No				No				No			No		Fear of side effect	Yes	Yes	Hospital
19	Orthodox	Oromo	1-8th grade	1-12th grade	Government	Daily laborer	2450	22	No				No				No			No		Want more children		No	Hospital
19	Muslim	Oromo	1-8th grade	1-12th grade	Government	Government employee	7500	21	No				No				No			No		Want more children		No	Hospital
39	Orthodox	Others	1-8th grade	1-12th grade	Daily laborer	Others	4500	21	No				No	Yes	35	45	Yes			Yes	Implants/Norplants			No	Healthcenter	Spacing
22	Protestant	Oromo	1-8th grade	1-8th grade	Daily laborer	Merchant	4500	20	No				No				No			No		Want more children		No	Others
49	Protestant	Oromo	1-8th grade	1-8th grade	Self-employee	Merchant	3450	20	Yes	23	5	5	No				No			No		Not having sex	No	Yes	Private clinic
26	Orthodox	Oromo	1-8th grade	1-8th grade	Self-employee	Self-employee	4000	26	No				No	Yes	30	25	Yes			Yes	Injectables			No	Hospital	Spacing
40	Wakefeta	Oromo	1-8th grade	1-12th grade	Others	Merchant	4500	20	Yes	23	2	2	No	Yes	30	20	Yes			Yes	Implants/Norplants			No	Healthcenter	Spacing
23	Muslim	Oromo	1-8th grade	College and above	Self-employee	Government employee	4500	20	Yes	21	1	1	No	Yes			No			No	Implants/Norplants			No	Healthcenter	Limiting
23	Muslim	Others	1-8th grade	College and above	Merchant	Self-employee	4000	20	Yes	21	1	1	No				No			No		Want more children		No	Private clinic
29	Others	Oromo	9-12th grade	College and above	Self-employee	Government employee	5000	20	Yes	22	2	2	No	Yes	30	20	Yes			Yes	Others			No	Healthcenter	Limiting
30	Muslim	Others	9-12th grade	College and above	Government	Government employee	4500	23	Yes	24	2	2	No	Yes	40	20	Yes		Yes	Yes	Implants/Norplants			No	Healthcenter	Spacing
30	Protestant	Others	9-12th grade	College and above	Daily laborer	Merchant	5000	20	Yes	22	2	2	No	Yes			No			No	IUCD			No	Healthcenter
29	Orthodox	Oromo	9-12th grade	College and above	Daily laborer	Government employee	4500	21	Yes	23	2	2	No	Yes	20	15	Yes	Yes	Yes	Yes	Implants/Norplants			No	Hospital	Spacing
25	Protestant	Amhara	9-12th grade	Unable to read and write	Self-employee	Merchant	6550	20	Yes	23	1	1	No	Yes	20	20	Yes			Yes	IUCD			No	Healthcenter	Spacing
25	Muslim	Others	9-12th grade	able to read and write	Merchant	Merchant	2350	24	No				Yes	Yes			No			No				Yes	Hospital
24	Muslim	Others	9-12th grade	able to read and write	Self-employee	Self-employee	4500	33	Yes	23	1	1	Yes	Yes			No			No				No	Healthcenter
28	Orthodox	Tigrie	9-12th grade	able to read and write	Self-employee	Self-employee	4000	26	Yes	27		1	No	Yes			No			No	Injectables			No	Hospital	Spacing
23	Protestant	Amhara	9-12th grade	able to read and write	Daily laborer	Merchant	6550	20	No				No				No			No		Want more children		No	Hospital
25	Muslim	Amhara	9-12th grade	able to read and write	Merchant	Merchant	4500	21	Yes	19	3	3	No	Yes			No			No	Injectables			No	Healthcenter	Spacing
31	Muslim	Others	9-12th grade	College and above	Merchant	Self-employee	4500	20	Yes	22	3	3	No	Yes	30	20	Yes			Yes	Implants/Norplants			No	Healthcenter
30	Others	Others	9-12th grade	College and above	Self-employee	Self-employee	4000	20	Yes	24	2	2	No				No			No		Not having sex	Yes	Yes	Hospital
34	Muslim	Others	9-12th grade	College and above	Self-employee	Self-employee	7500	23	Yes	24	2	2	No	Yes	40	20	Yes	Yes	Yes	Yes	Implants/Norplants			No	Healthcenter	Spacing
35	Protestant	Tigrie	9-12th grade	College and above	Others	Government employee	4700	20	Yes	21	4	4	No	Yes			Yes	Yes	Yes	Yes	Implants/Norplants			No	Healthcenter
20	Orthodox	Tigrie	9-12th grade	College and above	Others	Government employee	6550	22	No				No				No			No		Want more children		No	Hospital
32	Protestant	Tigrie	9-12th grade	College and above	Daily laborer	Others	4000	20	Yes	21	2	2	Yes	Yes	20	10	Yes	Yes	Yes	Yes				Yes	Healthcenter
33	Protestant	Tigrie	9-12th grade	College and above	Daily laborer	Farmer	4000	20	Yes	21	3	3	No	Yes			Yes	Yes	Yes	Yes	Implants/Norplants			No	Hospital	Spacing
30	Protestant	Tigrie	9-12th grade	College and above	Daily laborer	Daily laborer	4500	21	Yes	19	3	3	No				No			No		Fear of side effect	Yes	Yes	Others
31	Muslim	Tigrie	9-12th grade	College and above	Daily laborer	Daily laborer	4000	20	Yes	21	2	2	No	Yes	30	15	Yes			Yes	Implants/Norplants			No	Healthcenter
37	Protestant	Tigrie	9-12th grade	College and above	Daily laborer	Merchant	4500	23	Yes	24	2	2	No	Yes			Yes	Yes	Yes	Yes	Implants/Norplants			No	Healthcenter
22	Protestant	Tigrie	9-12th grade	College and above	Daily laborer	Merchant	4500	20	Yes	22	1	1	Yes	Yes			No			No				No	Healthcenter
39	Protestant	Tigrie	9-12th grade	College and above	Daily laborer	Government employee	4500	20	Yes	21	2	2	No	Yes	45	30	Yes			Yes	Condoms			No	Others	Spacing
24	Muslim	Others	9-12th grade	able to read and write	Self-employee	Self-employee	3000	21	Yes	19	1	1	No	Yes			Yes	Yes	Yes	Yes	Injectables			No	Hospital	Spacing
23	Protestant	Others	9-12th grade	able to read and write	Others	Daily laborer	3500	21	Yes	20	1	1	No	Yes	30	20	Yes			Yes	IUCD			No	Health post	Spacing
29	Muslim	Others	9-12th grade	able to read and write	Daily laborer	Daily laborer	4000	23	Yes	24	1	1	No	Yes			Yes	Yes	Yes	Yes	Pills			No	Healthcenter	Spacing
22	Muslim	Others	9-12th grade	1-8th grade	Merchant	Merchant	3200	21	Yes	21	1	1	No	Yes	30	20	Yes			Yes	Injectables			No	Healthcenter	Spacing
22	Muslim	Others	9-12th grade	1-8th grade	Daily laborer	Others	3000	21	Yes	22	2	2	No				Yes			Yes		Not having sex	Yes	Yes	Hospital	Spacing
25	Muslim	Others	9-12th grade	1-8th grade	Daily laborer	Merchant	6550	22	Yes	19	2	2	No	Yes			No			No	Implants/Norplants			No	Healthcenter	Spacing
31	Protestant	Amhara	9-12th grade	1-8th grade	Merchant	Merchant	4500	21	Yes	22	3	3	No	Yes	30	20	Yes			Yes	Implants/Norplants			No	Healthcenter	Spacing
28	Protestant	Oromo	9-12th grade	1-8th grade	Daily laborer	Others	4500	22	Yes	20	3	3	No	Yes			Yes			Yes		Not having sex	Yes	Yes	Healthcenter	Spacing
30	Orthodox	Oromo	9-12th grade	1-8th grade	Self-employee	Self-employee	5000	22	Yes	18	3	3	No	Yes			Yes			Yes	IUCD			No	Healthcenter	Limiting
30	Orthodox	Oromo	9-12th grade	1-8th grade	Merchant	Merchant	4500	30	No				No	Yes			No			No	Implants/Norplants			No	Healthcenter	Spacing
40	Muslim	Others	9-12th grade	1-8th grade	Daily laborer	Others	4500	20	Yes	22	2	2	No	Yes	25	10	Yes	Yes	Yes	Yes	Implants/Norplants			No	Private clinic	Spacing
39	Orthodox	Amhara	9-12th grade	1-8th grade	Self-employee	Self-employee	5000	24	Yes	25	3	3	No	Yes	35	30	Yes	Yes	Yes	Yes	Pills			No	Healthcenter
28	Wakefeta	Amhara	9-12th grade	1-8th grade	Government	Government employee	3000	22	Yes	18	3	3	No	Yes	50	30	Yes	Yes	Yes	Yes	Implants/Norplants			No	Healthcenter	Limiting
35	Protestant	Oromo	9-12th grade	1-8th grade	Daily laborer	Government employee	3000	21	Yes	20	3	2	No	Yes			No			No	Implants/Norplants			No	Healthcenter	Spacing
34	Protestant	Others	9-12th grade	1-8th grade	Self-employee	Farmer	3100	20	Yes	22	3	3	No	Yes	30	45	Yes			Yes	Implants/Norplants			No	Healthcenter	Limiting
26	Muslim	Others	9-12th grade	1-12th grade	Daily laborer	Daily laborer	3000	21	Yes	23	3	3	No				Yes			Yes		Fear of side effect	Yes	Yes	Hospital
29	Protestant	Others	9-12th grade	1-12th grade	Daily laborer	Merchant	6550	21	Yes	22	2	2	No				No			No		Not having sex	Yes	Yes	Hospital
24	Protestant	Others	9-12th grade	1-12th grade	Merchant	Merchant	4500	21	Yes	22	1	1	No	Yes			Yes	Yes	Yes	Yes	Injectables			No	Private clinic	Spacing
40	Orthodox	Tigrie	9-12th grade	1-12th grade	Self-employee	Self-employee	3000	22	Yes	18	4	4	No				Yes			Yes		Not having sex	No	Yes	Others
29	Orthodox	Amhara	9-12th grade	1-12th grade	Daily laborer	Daily laborer	3000	22	Yes	18	1	1	No				Yes			Yes		Health concern	Yes	Yes	Private clinic
24	Orthodox	Amhara	9-12th grade	1-12th grade	Daily laborer	Daily laborer	2500	24	No				No	Yes			Yes			Yes	Injectables			No	Health post	Spacing
25	Orthodox	Amhara	9-12th grade	1-12th grade	Daily laborer	Merchant	5500	23	No				No				No			No		Want more children		No	Others
21	Orthodox	Oromo	9-12th grade	1-12th grade	Daily laborer	Farmer	3000	21	No				No				No			No	Implants/Norplants			No	Hospital	Spacing
25	Orthodox	Oromo	9-12th grade	1-12th grade	Daily laborer	Merchant	6550	33	Yes	23	2	2	No	Yes			No			No	Implants/Norplants			No	Healthcenter	Spacing
23	Protestant	Oromo	9-12th grade	1-12th grade	Daily laborer	Government employee	4500	21	Yes	21	2	2	No	Yes	30	20	Yes	Yes	Yes	Yes	Injectables			No	Hospital	Spacing
28	Orthodox	Oromo	9-12th grade	1-12th grade	Self-employee	Self-employee	7500	23	No				No				No			No		Infrequent sex	Yes	Yes	Healthcenter
34	Protestant	Oromo	9-12th grade	1-12th grade	Merchant	Self-employee	4500	23	Yes	24	3	3	No	Yes	20	10	Yes			Yes	IUCD			No	Healthcenter	Spacing
26	Others	Oromo	9-12th grade	1-12th grade	Self-employee	Merchant	3000	23	Yes	24	1	1	No				No			No		Want more children		No	Private clinic
41	Wakefeta	Oromo	9-12th grade	1-12th grade	Self-employee	Self-employee	5000	22	Yes	19	4	4	No	Yes			Yes			Yes	Implants/Norplants			No	Healthcenter	Limiting
30	Protestant	Others	College and Above	1-12th grade	Daily laborer	Farmer	5000	20	Yes	22	3	3	No	Yes	30	30	Yes			Yes	Injectables			No	Healthcenter	Spacing
40	Protestant	Others	College and Above	1-12th grade	Daily laborer	Merchant	6550	20	Yes	20	3	3	No	Yes	60	30	Yes			Yes	Injectables			No	Healthcenter	Spacing
26	Muslim	Others	College and Above	1-12th grade	Daily laborer	Merchant	7500	20	Yes	21	1	1	Yes	Yes			No			No				No	Healthcenter
29	Muslim	Others	College and Above	able to read and write	Self-employee	Self-employee	4500	21	Yes	23	2	2	No	Yes	30	20	Yes			Yes	Implants/Norplants			No	Health post	Spacing
45	Muslim	Others	College and Above	able to read and write	Merchant	Merchant	4500	20	Yes	21	3	3	No				Yes			Yes		Fear of side effect	Yes	Yes	Hospital
34	Muslim	Others	College and Above	able to read and write	Merchant	Self-employee	3000	20	Yes	22	2	2	No	Yes	30	20	Yes			Yes	Implants/Norplants			No	Healthcenter	Limiting
34	Protestant	Tigrie	College and Above	able to read and write	Self-employee	Daily laborer	2500	21	Yes	24	3	3	No	Yes	35	25	Yes	Yes	Yes	Yes	Condoms			No	Healthcenter	Limiting
30	Others	Amhara	College and Above	able to read and write	Self-employee	Self-employee	6550	20	Yes	21	2	2	No	Yes	30	10	Yes			Yes	Implants/Norplants			No	Healthcenter	Spacing
31	Protestant	Oromo	College and Above	able to read and write	Others	Farmer	3000	21	Yes	24	5	3	No	Yes			Yes	Yes	Yes	Yes	Implants/Norplants			No	Healthcenter	Spacing
40	Protestant	Oromo	College and Above	able to read and write	Daily laborer	Farmer	7500	20	Yes	21	5	3	No				No			No		Menopausal/hysterrectomy	No	Yes	Hospital
45	Muslim	Others	College and Above	1-8th grade	Merchant	Merchant	4500	23	Yes	24	5	4	No	Yes	20	10	Yes			No	IUCD			No	Healthcenter	Limiting
32	Muslim	Others	College and Above	1-8th grade	Merchant	Merchant	4500	20	Yes	23	3	3	No				Yes	Yes	Yes	Yes		Infrequent sex	Yes	Yes	Private clinic
25	Muslim	Others	College and Above	1-8th grade	Merchant	Merchant	2800	20	Yes	21	2	2	No	Yes			Yes			Yes	Others			No	Healthcenter	Limiting
40	Muslim	Others	College and Above	1-8th grade	Daily laborer	Merchant	4500	20	Yes	23	2	2	Yes	Yes	40	20	Yes	Yes	Yes	Yes				No	Hospital
30	Protestant	Tigrie	College and Above	1-8th grade	Others	Hand craft maker	2500	21	Yes	19	3	3	No	Yes			Yes	Yes	Yes	Yes	Implants/Norplants			No	Healthcenter	Spacing
34	Others	Tigrie	College and Above	1-8th grade	Self-employee	Self-employee	4500	20	Yes	23	3	3	No	Yes	30	10	Yes	Yes	Yes	Yes	Implants/Norplants			No	Others	Spacing
36	Muslim	Amhara	College and Above	1-8th grade	Daily laborer	Daily laborer	4000	23	Yes	24	3	3	No				Yes			Yes		Fear of side effect	Yes	Yes	Private clinic
19	Orthodox	Amhara	College and Above	1-8th grade	Self-employee	Daily laborer	3000	22	No				No	Yes	20	10	Yes	Yes	Yes	Yes	Injectables			No	Others	Spacing
41	Protestant	Amhara	College and Above	1-8th grade	Merchant	Self-employee	4500	20	Yes	21	3	3	No	Yes	20	10	Yes			Yes	IUCD			No	Healthcenter	Limiting
25	Others	Amhara	College and Above	1-8th grade	Self-employee	Daily laborer	4500	20	No				No	Yes			Yes			Yes	Implants/Norplants			No	Healthcenter	Spacing
29	Orthodox	Oromo	College and Above	1-8th grade	Daily laborer	Daily laborer	6550	22	Yes	18	3	3	No				No			No		Health concern	Yes	Yes	Private clinic
25	Orthodox	Oromo	College and Above	1-8th grade	Self-employee	Self-employee	4500	23	Yes	23	1	1	Yes	Yes			Yes			Yes				No	Healthcenter
41	Wakefeta	Oromo	College and Above	1-8th grade	Self-employee	Self-employee	3200	20	Yes	20	5	4	No				Yes			No		Not having sex	No	Yes	Private clinic
30	Muslim	Oromo	College and Above	1-8th grade	Self-employee	Self-employee	2500	20	Yes	22	3	3	No				No			No		Fear of side effect	Yes	Yes	Others
19	Orthodox	Oromo	College and Above	1-8th grade	Self-employee	Self-employee	3000	22	No				No				Yes			Yes		Want more children		No	Others
44	Wakefeta	Oromo	College and Above	1-8th grade	Government	Merchant	4500	21	Yes	22	2	2	No	Yes	20	15	Yes			Yes	Implants/Norplants			No	Healthcenter	Spacing
45	Muslim	Others	College and Above	1-8th grade	Merchant	Merchant	4500	23	Yes	24	4	4	No	Yes	20	15	Yes			Yes	IUCD			No	Healthcenter	Limiting
33	Protestant	Others	College and Above	1-8th grade	Merchant	Merchant	4000	20	Yes	23	2	2	No				Yes			Yes		Infrequent sex	Yes	Yes	Hospital
19	Orthodox	Tigrie	College and Above	1-8th grade	Daily laborer	Daily laborer	2450	21	No				No				No			No		Want more children		No	Hospital
22	Protestant	Amhara	College and Above	1-8th grade	Others	Government employee	4500	21	No				No				Yes			Yes		Want more children		No	Healthcenter
26	Orthodox	Amhara	College and Above	1-8th grade	Others	Government employee	3000	24	Yes	26	2	2	Yes	Yes			Yes			Yes				No	Healthcenter
35	Protestant	Amhara	College and Above	1-8th grade	Daily laborer	Daily laborer	3000	20	Yes	23	3	3	No				Yes			Yes		Fear of side effect	Yes	Yes	Hospital
24	Protestant	Amhara	College and Above	1-8th grade	Daily laborer	Merchant	4500	21	Yes	23	1	1	No	Yes			Yes			Yes	Implants/Norplants			No	Hospital	Spacing
30	Protestant	Amhara	College and Above	1-8th grade	Self-employee	Merchant	6550	20	Yes	23	3	3	No				No			No		Want more children		No	Hospital
35	Orthodox	Amhara	College and Above	1-8th grade	Merchant	Self-employee	7500	24	Yes	24	2	2	No				No			No		Fear of side effect	Yes	Yes	Hospital
29	Wakefeta	Amhara	College and Above	1-8th grade	Self-employee	Self-employee	4500	22	Yes	20	3	3	No				Yes			Yes		Not having sex	No	Yes	Hospital
29	Protestant	Others	College and Above	1-12th grade	Self-employee	Self-employee	6550	20	Yes	23	1	1	No	Yes	20	10	Yes			Yes	Injectables			No	Healthcenter	Spacing
45	Orthodox	Others	College and Above	1-12th grade	Merchant	Merchant	4000	24	Yes	25	2	2	No	Yes			Yes			Yes	IUCD			No	Hospital	Spacing
29	Muslim	Others	College and Above	1-12th grade	Merchant	Merchant	4500	22	Yes	20	3	3	Yes	Yes	30	20	Yes			Yes				No	Healthcenter
27	Muslim	Others	College and Above	1-12th grade	Merchant	Self-employee	3500	20	Yes	22	1	1	No	Yes	30	20	Yes	Yes	Yes	Yes	Injectables			No	Healthcenter	Spacing
28	Others	Others	College and Above	1-12th grade	Self-employee	Self-employee	2500	24	Yes	24	2	2	No	Yes			No			No	Implants/Norplants			No	Hospital	Spacing
29	Muslim	Others	College and Above	1-12th grade	Daily laborer	Self-employee	3000	20	Yes	21	2	2	No				Yes			Yes		Want more children		No	Hospital
44	Others	Others	College and Above	1-12th grade	Self-employee	Self-employee	6550	20	Yes	23	2	2	No	Yes	40	20	Yes	Yes	Yes	Yes	Injectables			No	Hospital	Spacing
30	Muslim	Others	College and Above	1-12th grade	Self-employee	Self-employee	2450	20	Yes	21	2	2	No	Yes			No			No	Implants/Norplants			No	Others	Spacing
34	Muslim	Others	College and Above	1-12th grade	Self-employee	Self-employee	3400	20	Yes	21	1	1	No	Yes	30	10	Yes	Yes	Yes	Yes	IUCD			No	Healthcenter	Spacing
29	Protestant	Tigrie	College and Above	1-12th grade	Others	Farmer	4500	20	Yes	24	2	2	No	Yes			Yes			Yes	Implants/Norplants			No	Health post	Spacing
47	Others	Tigrie	College and Above	1-12th grade	Merchant	Merchant	4500	20	Yes	22	5	4	No	Yes	45	30	Yes			No	Implants/Norplants			No	Hospital	Limiting
25	Protestant	Tigrie	College and Above	1-12th grade	Merchant	Merchant	4500	21	Yes	23	1	1	No	Yes			Yes			Yes	Implants/Norplants			No	Healthcenter	Limiting
21	Orthodox	Tigrie	College and Above	1-12th grade	Merchant	Self-employee	6550	22	Yes	19	1	1	Yes				No			No				No	Healthcenter
26	Orthodox	Tigrie	College and Above	1-12th grade	Merchant	Government employee	4000	22	Yes	19	2	2	No	Yes	30	20	Yes			Yes	Injectables			No	Healthcenter	Spacing
36	Others	Tigrie	College and Above	1-12th grade	Self-employee	Merchant	3550	20	Yes	21	3	3	No	Yes	40	20	Yes	Yes	Yes	Yes	IUCD			No	Health post	Limiting
31	Others	Tigrie	College and Above	1-12th grade	Self-employee	Merchant	2100	21	Yes	23	2	3	No	Yes			Yes			Yes	Implants/Norplants			No	Healthcenter	Spacing
40	Others	Tigrie	College and Above	1-12th grade	Self-employee	Self-employee	4500	20	Yes	21	3	3	No	Yes			Yes			Yes	Implants/Norplants			No	Healthcenter	Limiting
25	Orthodox	Amhara	College and Above	1-12th grade	Others	Government employee	5000	21	Yes	20	2	2	No	Yes			Yes			Yes	IUCD			No	Healthcenter	Limiting
29	Protestant	Amhara	College and Above	1-12th grade	Daily laborer	Farmer	3000	21	Yes	19	2	2	No	Yes	15	10	Yes			Yes	Implants/Norplants			No	Health post	Spacing
45	Protestant	Amhara	College and Above	1-12th grade	Daily laborer	Daily laborer	3000	20	Yes	23	4	2	No	Yes	20	10	Yes			Yes	Implants/Norplants			No	Healthcenter	Spacing
35	Protestant	Amhara	College and Above	1-12th grade	Daily laborer	Merchant	5000	21	Yes	19	3	3	No	Yes			Yes	Yes	Yes	Yes	IUCD			No	Hospital	Limiting
20	Protestant	Amhara	College and Above	1-12th grade	Daily laborer	Government employee	4500	21	Yes	19	1	1	Yes				Yes			Yes				No	Healthcenter
19	Protestant	Amhara	College and Above	1-12th grade	Self-employee	Farmer	3000	21	No				No				Yes			Yes		Infrequent sex	Yes	Yes	Others
34	Protestant	Amhara	College and Above	1-12th grade	Merchant	Merchant	3400	21	Yes	22	2	2	No	Yes	20	10	Yes			Yes		Not having sex	Yes	Yes	Hospital
19	Others	Amhara	College and Above	1-12th grade	Merchant	Merchant	4500	21	Yes	22	2	2	No	Yes			Yes			Yes	Implants/Norplants			No	Healthcenter	Spacing
32	Protestant	Amhara	College and Above	1-12th grade	Merchant	Self-employee	4320	20	Yes	21	2	2	No	Yes			Yes			Yes	Injectables			No	Private clinic	Spacing
39	Muslim	Amhara	College and Above	1-12th grade	Self-employee	Merchant	4500	21	Yes	22	2	1	No	Yes	20	15	Yes			Yes	Implants/Norplants			No	Healthcenter
20	Wakefeta	Amhara	College and Above	1-12th grade	Government	Government employee	3000	25	No				No	Yes	60	45	Yes			Yes	Injectables			No	Healthcenter	Limiting
24	Protestant	Oromo	College and Above	1-12th grade	Others	Government employee	4500	21	Yes	23	1	1	No				Yes			Yes		Fear of side effect	Yes	Yes	Hospital
37	Protestant	Oromo	College and Above	1-12th grade	Daily laborer	Others	3000	24	Yes	25	2	2	No	Yes			Yes			Yes	Implants/Norplants			No	Healthcenter	Spacing
25	Orthodox	Oromo	College and Above	1-12th grade	Daily laborer	Government employee	4500	25	No				No	Yes			Yes	Yes	Yes	Yes	Implants/Norplants			No	Hospital	Spacing
23	Muslim	Oromo	College and Above	1-12th grade	Merchant	Merchant	3000	33	No				No				Yes			Yes		Want more children		No	Others
27	Orthodox	Oromo	College and Above	1-12th grade	Merchant	Merchant	4500	21	Yes	22	1	1	No				Yes			Yes		Not having sex	Yes	Yes	Healthcenter	Spacing
22	Protestant	Oromo	College and Above	1-12th grade	Merchant	Merchant	2900	21	No				No				Yes			Yes		Want more children		No	Hospital
26	Protestant	Oromo	College and Above	1-12th grade	Merchant	Government employee	4500	21	No				No	Yes			Yes			Yes	Implants/Norplants			No	Healthcenter	Spacing
22	Muslim	Oromo	College and Above	1-12th grade	Self-employee	Merchant	3200	21	Yes	20	1	1	Yes	Yes			Yes			Yes				Yes	Hospital
19	Wakefeta	Oromo	College and Above	1-12th grade	Self-employee	Merchant	4000	22	No				Yes	Yes	30	20	Yes			Yes				Yes	Healthcenter
20	Orthodox	Oromo	College and Above	1-12th grade	Self-employee	Self-employee	2500	26	No				No				No			No		Want more children		No	Others
38	Wakefeta	Oromo	College and Above	1-12th grade	Self-employee	Self-employee	4500	22	Yes	19	4	4	No				Yes			Yes		Infrequent sex	Yes	Yes	Private clinic
19	Wakefeta	Oromo	College and Above	1-12th grade	Self-employee	Self-employee	6550	22	No				No				No			No		Want more children		No	Others
45	Protestant	Oromo	College and Above	1-12th grade	Government	Merchant	4500	20	Yes	22	4	4	No				Yes			Yes	Injectables			No	Others
35	Protestant	Oromo	College and Above	College and above	Others	Merchant	4500	20	Yes	22	3	3	No	Yes	35	20	Yes	Yes	Yes	Yes	Injectables			No	Healthcenter	Spacing
25	Orthodox	Oromo	College and Above	College and above	Others	Government employee	4500	33	No				No				Yes			Yes		Want more children		No	Hospital
29	Protestant	Oromo	College and Above	College and above	Daily laborer	Merchant	5000	20	Yes	21	2	2	No	Yes			Yes			Yes	Implants/Norplants			No	Hospital	Limiting
28	Orthodox	Oromo	College and Above	College and above	Daily laborer	Government employee	4500	33	Yes	23	2	2	No	Yes			Yes	Yes	Yes	Yes	IUCD			No	Others	Limiting
19	Orthodox	Oromo	College and Above	College and above	Daily laborer	Government employee	3450	21	No				No				Yes			Yes		Fear of side effect	Yes	Yes	Hospital
32	Orthodox	Oromo	College and Above	College and above	Daily laborer	Government employee	4500	23	Yes	24	2	2	Yes	Yes	30	20	Yes			Yes				No	Private clinic
37	Protestant	Oromo	College and Above	College and above	Daily laborer	Government employee	5500	21	Yes	22	4	4	No	Yes	30	30	Yes			Yes	Injectables			No	Healthcenter	Spacing
25	Orthodox	Oromo	College and Above	College and above	Daily laborer	Government employee	3000	21	Yes	23	3	3	No	Yes	30	15	Yes			Yes	IUCD			No	Health post	Limiting
25	Orthodox	Oromo	College and Above	College and above	Daily laborer	Government employee	3000	21	No				No	Yes			Yes			Yes		Want more children		No	Hospital
19	Orthodox	Oromo	College and Above	College and above	Daily laborer	Government employee	6550	22	No				No				No			No		Want more children		No	Private clinic
18	Protestant	Oromo	College and Above	College and above	Self-employee	Self-employee	4500	21	No				No				Yes			Yes		Want more children		No	Hospital	Limiting
21	Muslim	Oromo	College and Above	College and above	Self-employee	Government employee	4000	22	No				No				Yes			Yes		Want more children		No	Others
20	Orthodox	Oromo	College and Above	College and above	Merchant	Merchant	4500	22	Yes	19	1	1	No				Yes			Yes		Want more children		No	Others
20	Muslim	Oromo	College and Above	College and above	Self-employee	Self-employee	2200	22	Yes	19	1	1	No	Yes			No			No	Implants/Norplants			No	Healthcenter	Spacing
25	Wakefeta	Oromo	College and Above	College and above	Government	Government employee	4500	21	Yes	24	1	1	Yes	Yes			Yes			Yes				No	Healthcenter
27	Wakefeta	Oromo	College and Above	College and above	Government	Government employee	4000	26	Yes	24	1	1	No	Yes	30	30	Yes	Yes	Yes	Yes	Injectables			No	Hospital	Spacing
36	Others	Oromo	No education	College and above	Government	Self-employee	3600	33	Yes	35	4	4	No	Yes			No			No	Injectables			No	Others	Spacing
29	Muslim	Others	No education	able to read and write	Others	Self-employee	2450	24	Yes	27	1	1	No	Yes	35	5	Yes			Yes	Injectables			No	Others	Spacing
40	Muslim	Others	No education	able to read and write	Merchant	Merchant	4500	21	Yes	27	2	2	No				No			No		Health concern	Yes	Yes	Hospital
44	Muslim	Others	No education	able to read and write	Merchant	Merchant	2450	30	Yes	31	2	2	No				No			No		Want more children		No	Others
40	Wakefeta	Oromo	No education	able to read and write	Self-employee	Farmer	2450	21	Yes	27	2	2	No	Yes	35	15	Yes			Yes	IUCD			No	Private clinic	Spacing
43	Orthodox	Oromo	No education	able to read and write	Self-employee	Farmer	2450	25	Yes	27	3	3	No				No			No		Not having sex	No	Yes	Others
32	Orthodox	Oromo	No education	able to read and write	Self-employee	Merchant	4000	27	Yes	24	4	3	No	Yes	20	10	Yes			Yes	Implants/Norplants			No	Healthcenter	Limiting
40	Muslim	Oromo	No education	able to read and write	Merchant	Merchant	4500	21	Yes	26	3	3	No	Yes	30	20	Yes			Yes	IUCD			No	Healthcenter	Limiting
41	Protestant	Others	No education	1-8th grade	Self-employee	Merchant	4000	21	Yes	27	5	4	No	Yes	45	30	Yes	Yes	Yes	Yes	Injectables			No	Hospital	Spacing
28	Others	Oromo	No education	1-8th grade	Merchant	Merchant	4000	21	Yes	25	1	1	No				No			No		Not having sex	Yes	Yes	Healthcenter
48	Muslim	Oromo	No education	1-8th grade	Merchant	Self-employee	6550	31	Yes	31	2	1	No				No			No		Fear of side effect	Yes	Yes	Hospital
33	Muslim	Others	No education	1-8th grade	Daily laborer	Merchant	7500	26	Yes	23	2	2	No	Yes			Yes			Yes		Health concern	Yes	Yes	Healthcenter
34	Others	Others	No education	1-8th grade	Self-employee	Merchant	3000	23	Yes	25	2	2	No				No			No		Not having sex	No	Yes	Hospital
27	Protestant	Amhara	No education	able to read and write	Self-employee	Farmer	2450	21	Yes	20	2	2	No	Yes			No			No	Injectables			No	Healthcenter	Spacing
35	Orthodox	Tigrie	No education	1-12th grade	Self-employee	Government employee	5000	25	Yes	26	1	1	No	Yes	30	30	No			No	Pills			No	Healthcenter	Limiting
29	Protestant	Amhara	No education	1-12th grade	Self-employee	Merchant	3000	24	Yes	26	1	1	No	Yes	30	15	Yes	Yes	Yes	Yes	Implants/Norplants			No	Others	Spacing
36	Orthodox	Amhara	No education	1-12th grade	Merchant	Merchant	4500	26	Yes	27	1	1	No	Yes	33	33	Yes			Yes	Injectables			No	Hospital	Spacing
36	Orthodox	Oromo	No education	1-12th grade	Others	Government employee	4500	21	Yes	26	2	2	No	Yes	30	25	Yes	Yes	Yes	Yes	Injectables			No	Healthcenter	Spacing
40	Wakefeta	Oromo	No education	1-12th grade	Daily laborer	Government employee	4500	29	Yes	30	3	3	No	Yes			Yes	Yes	Yes	Yes	Implants/Norplants			No	Healthcenter	Spacing
35	Muslim	Others	No education	College and above	Daily laborer	Merchant	6550	26	Yes	27	3	3	No	Yes			No			No	IUCD			No	Hospital	Spacing
33	Protestant	Others	No education	College and above	Others	Government employee	4500	21	Yes	27	3	3	No				No			No		Infrequent sex	Yes	Yes	Hospital
33	Muslim	Others	No education	College and above	Self-employee	Self-employee	4000	21	Yes	28	3	3	No	Yes	45	20	Yes	Yes	Yes	Yes	IUCD			No	Hospital	Limiting
31	Protestant	Tigrie	No education	College and above	Self-employee	Daily laborer	4500	24	Yes	25	2	2	No	Yes	20	10	Yes			Yes	Injectables			No	Healthcenter	Spacing
26	Protestant	Tigrie	No education	College and above	Self-employee	Merchant	3500	26	Yes	23	1	1	No	Yes			No			No	Implants/Norplants			No	Healthcenter	Spacing
29	Protestant	Tigrie	No education	College and above	Self-employee	Self-employee	6550	26	Yes	23	1	1	No				No			No		Want more children		No	Hospital	Spacing
33	Others	Tigrie	No education	College and above	Self-employee	Merchant	4500	24	Yes	25	2	2	Yes	Yes			No			No				Yes	Hospital
26	Others	Tigrie	No education	College and above	Self-employee	Merchant	4500	23	Yes	26	1	1	Yes	Yes			Yes	Yes	Yes	Yes				No	Healthcenter
31	Others	Tigrie	No education	College and above	Self-employee	Government employee	4500	21	Yes	28	1	1	Yes				No			No				No	Hospital
36	Wakefeta	Tigrie	No education	College and above	Government	Merchant	4500	25	Yes	26	3	3	No				No			No		Not having sex	No	Yes	Private clinic
43	Others	Tigrie	No education	College and above	Government	Government employee	4500	25	Yes	28	2	2	No	Yes	25	5	Yes			Yes	Injectables			No	Healthcenter	Spacing
39	Wakefeta	Tigrie	No education	College and above	Government	Government employee	7500	21	Yes	25	2	2	No				No			No		Not having sex	Yes	Yes	Healthcenter	Spacing
30	Others	Tigrie	No education	College and above	Government	Government employee	4000	23	Yes	25	2	2	No				No			No		Infrequent sex	Yes	Yes	Hospital
36	Orthodox	Amhara	No education	College and above	Others	Government employee	7170	27	Yes	30	2	2	No				No			No		Not having sex	Yes	Yes	Hospital
30	Orthodox	Amhara	No education	College and above	Others	Government employee	4500	21	Yes	28	2	2	No	Yes	45	30	Yes			Yes	Injectables			No	Private clinic
28	Orthodox	Amhara	No education	College and above	Others	Government employee	4500	21	Yes	27	1	1	No				No			No		Health concern	Yes	Yes	Others
30	Orthodox	Amhara	No education	College and above	Others	Government employee	3000	21	Yes	27	2	2	No				No			No		Fear of side effect	Yes	Yes	Hospital
28	Orthodox	Amhara	No education	College and above	Others	Government employee	4500	21	Yes	27	4	4	No	Yes			No			No	IUCD			No	Health post	Spacing
32	Orthodox	Amhara	1-8th grade	College and above	Daily laborer	Daily laborer	4500	30	Yes	31	1	1	Yes				No			No				No	Others
27	Protestant	Amhara	1-8th grade	College and above	Daily laborer	Hand craft maker	4500	21	Yes	27	1	1	No	Yes			No			No	Implants/Norplants			No	Healthcenter
34	Protestant	Amhara	1-8th grade	College and above	Daily laborer	Merchant	4500	21	Yes	27	3	3	No	No			No			No	Injectables			No	Hospital	Limiting
35	Orthodox	Amhara	1-8th grade	College and above	Daily laborer	Merchant	5500	24	Yes	28	1	1	No	Yes			No			No	Implants/Norplants			No	Healthcenter	Spacing
30	Orthodox	Amhara	1-8th grade	College and above	Daily laborer	Government employee	5500	25	Yes	26	1	1	Yes	Yes	30	30	Yes			Yes				No	Hospital
43	Orthodox	Amhara	1-8th grade	College and above	Daily laborer	Government employee	4500	26	Yes	29	5	5	No	Yes			Yes			No	Implants/Norplants			No	Healthcenter	Limiting
36	Orthodox	Amhara	1-8th grade	College and above	Daily laborer	Government employee	4000	25	Yes	27	2	2	No	No			No			No	Implants/Norplants			No	Healthcenter	Spacing
28	Orthodox	Amhara	1-8th grade	College and above	Daily laborer	Government employee	2450	25	Yes	27	4	3	No		33	22	Yes			Yes		Fear of side effect	Yes	Yes	Healthcenter
29	Orthodox	Amhara	1-8th grade	College and above	Daily laborer	Government employee	4500	26	Yes	27	1	1	No				No			No		Want more children		No	Hospital
24	Protestant	Amhara	1-8th grade	College and above	Daily laborer	Government employee	5000	21	Yes	27	3	3	No	Yes			No			No	Injectables			No	Healthcenter	Spacing
30	Orthodox	Amhara	1-8th grade	College and above	Daily laborer	Government employee	4500	27	Yes	28	2	2	No	Yes	30	20	Yes	Yes	Yes	Yes	Pills			No	Hospital	Spacing
30	Orthodox	Amhara	1-8th grade	College and above	Daily laborer	Government employee	3000	21	Yes	27	1	1	No	Yes			Yes	Yes	Yes	Yes	Implants/Norplants			No	Healthcenter	Limiting
33	Orthodox	Amhara	1-8th grade	College and above	Daily laborer	Government employee	4500	28	Yes	29	1	1	No	Yes	30	20	Yes	Yes	Yes	Yes	Implants/Norplants			No	Healthcenter	Spacing
35	Orthodox	Amhara	1-8th grade	College and above	Daily laborer	Government employee	6550	24	Yes	26	2	2	Yes	Yes			No			No				No	Hospital
35	Protestant	Amhara	1-8th grade	College and above	Self-employee	Self-employee	6550	30	Yes	31	1	1	Yes	Yes			No			No				No	Hospital
26	Orthodox	Amhara	1-8th grade	College and above	Self-employee	Self-employee	6550	24	Yes	25	1	1	No	Yes			Yes			Yes		Infrequent sex	No	Yes	Healthcenter
31	Orthodox	Amhara	1-8th grade	College and above	Merchant	Merchant	4500	33	Yes	23	1	1	No	Yes	30	20	Yes			Yes	Injectables			No	Hospital	Spacing
42	Protestant	Amhara	1-8th grade	College and above	Merchant	Self-employee	4500	21	Yes	29	3	3	No				No			No		Not having sex	No	Yes	Others
42	Others	Amhara	1-8th grade	College and above	Self-employee	Merchant	3000	30	Yes	35	3	3	No	Yes			Yes	Yes	Yes	Yes	Implants/Norplants			No	Private clinic	Limiting
30	Wakefeta	Amhara	1-8th grade	College and above	Self-employee	Merchant	5500	25	Yes	26	2	2	No	Yes			No			No		Infrequent sex	Yes	Yes	Healthcenter
30	Others	Amhara	1-8th grade	College and above	Self-employee	Merchant	3000	20	Yes	25	2	2	No				No			No		Infrequent sex	No	Yes	Others	Limiting
35	Wakefeta	Amhara	1-8th grade	College and above	Self-employee	Merchant	3000	24	Yes	28	2	2	No	Yes	30	20	Yes	Yes	Yes	Yes	Implants/Norplants			No	Healthcenter	Spacing
35	Wakefeta	Amhara	1-8th grade	College and above	Self-employee	Self-employee	5500	24	Yes	28	2	2	No	Yes			No			No	Implants/Norplants			No	Healthcenter	Spacing
37	Others	Amhara	1-8th grade	College and above	Self-employee	Government employee	3000	30	Yes	32	3	3	No	Yes			No			No		Want more children		No	Others
40	Wakefeta	Amhara	1-8th grade	College and above	Government	Government employee	4000	28	Yes	30	2	2	No	Yes	30	20	Yes			Yes	Pills			No	Healthcenter	Spacing
37	Others	Amhara	1-8th grade	College and above	Government	Government employee	3200	30	Yes	33	3	3	No				No			No		Fear of side effect	Yes	Yes	Healthcenter
42	Wakefeta	Amhara	1-8th grade	College and above	Government	Government employee	2100	21	Yes	24	3	3	No	No	50	30	Yes			Yes	Implants/Norplants			No	Healthcenter
40	Others	Amhara	1-8th grade	College and above	Government	Government employee	4500	24	Yes	25	4	4	No				No			No		Want more children		No	Private clinic
36	Protestant	Oromo	1-8th grade	College and above	Others	Farmer	2450	30	Yes	32	2	2	No				No			No		Infrequent sex	Yes	Yes	Hospital
30	Wakefeta	Oromo	1-8th grade	College and above	Others	Merchant	4500	21	Yes	24	3	3	No	Yes	30	45	Yes	Yes	Yes	Yes	IUCD			No	Hospital	Limiting
38	Protestant	Oromo	1-8th grade	College and above	Others	Government employee	3000	29	Yes	30	2	2	No				No			No		Infrequent sex	Yes	Yes	Others
34	Orthodox	Oromo	1-8th grade	College and above	Others	Government employee	4500	21	Yes	26	4	4	No	Yes			Yes	Yes	Yes	Yes		Not having sex	Yes	Yes	Healthcenter
32	Protestant	Oromo	1-8th grade	College and above	Others	Government employee	4600	21	Yes	26	2	2	No	Yes	60	30	Yes			Yes	IUCD			No	Healthcenter	Limiting
32	Orthodox	Oromo	1-8th grade	College and above	Others	Government employee	6550	21	Yes	31	1	1	No				No			No		Fear of side effect	Yes	Yes	Hospital
27	Protestant	Oromo	1-8th grade	College and above	Others	Government employee	6550	21	Yes	26	1	1	No	Yes			No			No	Injectables			No	Healthcenter	Spacing
28	Orthodox	Oromo	1-8th grade	College and above	Others	Government employee	4500	33	Yes	23	2	2	No	Yes			No			No	Implants/Norplants			No	Others	Spacing
29	Others	Oromo	1-8th grade	College and above	Others	Government employee	6550	24	Yes	25	2	2	No				No			No		Infrequent sex	Yes	Yes	Private clinic
36	Orthodox	Oromo	1-8th grade	College and above	Daily laborer	Merchant	7500	21	Yes	27	2	2	No				No			No		Infrequent sex	Yes	Yes	Others
35	Protestant	Oromo	1-8th grade	College and above	Daily laborer	Merchant	4500	30	Yes	31	2	2	No				No			No		Want more children		No	Hospital
32	Orthodox	Oromo	1-8th grade	College and above	Daily laborer	Merchant	7500	30	Yes	33	2	2	No				No			No		Infrequent sex	Yes	Yes	Private clinic
34	Protestant	Oromo	1-8th grade	College and above	Daily laborer	Government employee	4000	31	Yes	31	2	2	No	Yes			Yes	No	No	Yes	IUCD			No	Healthcenter	Spacing
30	Orthodox	Oromo	1-8th grade	College and above	Daily laborer	Government employee	4500	29	Yes	30	1	1	Yes	Yes	20	30	Yes			Yes				No	Healthcenter
30	Protestant	Oromo	1-8th grade	College and above	Daily laborer	Government employee	4500	28	Yes	29	1	1	No	Yes			Yes			Yes	Implants/Norplants			No	Healthcenter	Spacing
27	Orthodox	Oromo	1-8th grade	College and above	Daily laborer	Government employee	4500	27	Yes	26	2	2	No	Yes	60	30	Yes			Yes	Injectables			No	Hospital	Spacing
31	Protestant	Oromo	1-8th grade	College and above	Daily laborer	Government employee	4000	21	Yes	26	1	1	No	Yes			No			No	IUCD			No	Health post	Spacing
32	Protestant	Oromo	1-8th grade	College and above	Daily laborer	Government employee	2500	27	Yes	28	2	2	No	Yes			No			No	Implants/Norplants			No	Hospital	Spacing
29	Orthodox	Oromo	1-8th grade	College and above	Daily laborer	Government employee	3000	21	Yes	20	2	2	Yes	Yes	30	10	Yes			Yes				Yes	Healthcenter
35	Orthodox	Oromo	1-8th grade	College and above	Daily laborer	Government employee	4500	33	Yes	24	3	3	No	Yes	30	30	Yes			Yes	Injectables			No	Hospital	Spacing
29	Orthodox	Oromo	1-8th grade	College and above	Daily laborer	Government employee	4550	21	Yes	20	2	2	No	Yes			No			No	Injectables			No	Healthcenter
30	Orthodox	Oromo	1-8th grade	College and above	Daily laborer	Government employee	4500	21	Yes	20	2	2	No	Yes			No			No	Implants/Norplants			No	Hospital	Spacing
34	Orthodox	Oromo	1-8th grade	College and above	Daily laborer	Government employee	4500	23	Yes	30	1	1	No	Yes	30	20	Yes			Yes	IUCD			No	Healthcenter
35	Protestant	Oromo	1-8th grade	College and above	Daily laborer	Government employee	4500	24	Yes	25	2	2	No	Yes			Yes	Yes	Yes	Yes	Implants/Norplants			No	Healthcenter	Spacing
31	Orthodox	Oromo	1-8th grade	College and above	Self-employee	Hand craft maker	6550	26	Yes	27	1	1	No	Yes			Yes	Yes	Yes	Yes	Implants/Norplants			No	Healthcenter	Spacing
45	Orthodox	Oromo	1-8th grade	College and above	Self-employee	Self-employee	6550	26	Yes	27	4	3	No	Yes	30	45	Yes			Yes		Not having sex	No	Yes	Others
35	Protestant	Oromo	1-8th grade	College and above	Self-employee	Self-employee	5500	21	Yes	26	3	3	No	Yes	45	40	Yes	Yes	Yes	Yes	Condoms			No	Hospital	Spacing
26	Protestant	Oromo	1-8th grade	College and above	Self-employee	Self-employee	6550	21	Yes	26	2	2	No	Yes	45	30	Yes			Yes	Implants/Norplants			No	Healthcenter	Spacing
28	Orthodox	Oromo	1-8th grade	College and above	Self-employee	Government employee	3000	25	Yes	25	2	2	No	Yes			No			No	Implants/Norplants			No	Healthcenter	Spacing
30	Orthodox	Oromo	1-8th grade	College and above	Self-employee	Government employee	6550	26	Yes	27	1	1	No	Yes			Yes	Yes	Yes	Yes	Injectables			No	Healthcenter	Spacing
38	Muslim	Oromo	1-8th grade	College and above	Merchant	Merchant	4500	28	Yes	29	4	3	No				No			No	Injectables			No	Hospital	Spacing
34	Orthodox	Oromo	1-8th grade	College and above	Merchant	Merchant	4500	21	Yes	25	2	2	No	Yes	60	10	Yes	Yes	Yes	Yes	Injectables			No	Health post	Spacing
34	Orthodox	Oromo	1-8th grade	College and above	Merchant	Merchant	4500	21	Yes	24	2	2	Yes	Yes	30	15	Yes			Yes				No	Healthcenter
36	Orthodox	Oromo	1-8th grade	College and above	Merchant	Government employee	2300	31	Yes	32	1	1	No	Yes			Yes			Yes	Injectables			No	Healthcenter	Spacing
29	Wakefeta	Oromo	No education	College and above	Self-employee	Merchant	6550	25	Yes	26	2	2	No	Yes			Yes	Yes	Yes	Yes	Implants/Norplants			No	Healthcenter	Spacing
30	Others	Oromo	No education	College and above	Self-employee	Self-employee	3000	28	Yes	28	2	2	No				No			No		Infrequent sex	Yes	Yes	Private clinic
27	Orthodox	Oromo	No education	College and above	Self-employee	Self-employee	4300	33	Yes	25	1	1	No	Yes	30	20	Yes	Yes	Yes	Yes	Condoms			No	Health post	Spacing
28	Wakefeta	Oromo	No education	College and above	Self-employee	Self-employee	8000	33	Yes	23	1	1	No				No			No		Fear of side effect	Yes	Yes	Hospital
37	Orthodox	Oromo	No education	College and above	Self-employee	Government employee	3000	30	Yes	31	2	2	No	Yes	30	20	Yes			Yes	Pills			No	Hospital	Spacing
33	Muslim	Oromo	No education	College and above	Government	Merchant	4500	21	Yes	20	3	3	No	Yes			Yes	Yes	Yes	Yes	IUCD			No	Healthcenter	Limiting
36	Others	Oromo	1-8th grade	College and above	Government	Government employee	4500	30	Yes	32	2	2	No	Yes	30	15	Yes			Yes	Implants/Norplants			No	Healthcenter	Spacing
35	Wakefeta	Oromo	1-8th grade	College and above	Government	Government employee	2450	25	Yes	25	3	3	No	Yes	30	15	Yes			Yes	Implants/Norplants			No	Healthcenter	Spacing
31	Others	Oromo	1-8th grade	College and above	Government	Government employee	2450	21	Yes	27	1	1	No				No			No		Infrequent sex	Yes	Yes	Healthcenter
30	Wakefeta	Oromo	1-8th grade	College and above	Government	Government employee	20000	25	Yes	29	2	2	No	Yes			No			No	Implants/Norplants			No	Healthcenter	Spacing
27	Wakefeta	Oromo	1-8th grade	College and above	Government	Government employee	3000	21	Yes	25	2	2	No	Yes	22	33	Yes	Yes	Yes	Yes	Pills			No	Healthcenter	Spacing
30	Muslim	Oromo	1-8th grade	College and above	Government	Government employee	4500	27	Yes	28	1	1	No	Yes	30	20	Yes	Yes	Yes	Yes	Implants/Norplants			No	Healthcenter	Spacing
45	Wakefeta	Oromo	1-8th grade	College and above	Government	Government employee	3300	25	Yes	26	1	1	No	Yes	60	30	Yes			Yes	Pills			No	Healthcenter
30	Wakefeta	Oromo	1-8th grade	College and above	Government	Government employee	4500	21	Yes	23	1	1	No	Yes	20	15	Yes			Yes		Fear of side effect	Yes	Yes	Healthcenter
30	Wakefeta	Oromo	1-8th grade	College and above	Government	Government employee	7500	21	Yes	24	1	1	No				No			No		Want more children		No	Others
31	Wakefeta	Oromo	1-8th grade	College and above	Government	Government employee	7500	24	Yes	25	3	3	No	Yes	30	20	Yes	Yes	Yes	Yes	Implants/Norplants			No	Hospital	Spacing
31	Wakefeta	Oromo	1-8th grade	College and above	Government	Government employee	4500	24	Yes	25	3	3	No	Yes	30	10	Yes	Yes	Yes	Yes	Injectables			No	Healthcenter	Spacing
33	Wakefeta	Oromo	1-8th grade	College and above	Government	Government employee	4500	24	Yes	26	2	2	No	Yes	25	15	Yes			Yes	Injectables			No	Healthcenter	Spacing
31	Wakefeta	Oromo	1-8th grade	College and above	Government	Government employee	7500	24	Yes	25	3	3	No	Yes	30	20	Yes			Yes	Implants/Norplants			No	Healthcenter	Spacing
32	Others	Oromo	1-8th grade	College and above	Government	Government employee	4500	24	Yes	25	2	2	No	Yes			No			No		Infrequent sex	Yes	Yes	Hospital
32	Wakefeta	Oromo	1-8th grade	College and above	Government	Government employee	4000	24	Yes	27	1	1	No				No			No		Want more children		No	Private clinic
30	Others	Oromo	1-8th grade	1-12th grade	Government	Government employee	4000	28	Yes	28	1	1	No				No			No		Not having sex	Yes	Yes	Hospital
33	Orthodox	Others	1-8th grade	1-8th grade	Daily laborer	Others	4500	27	Yes	27	4	4	No	Yes			No			No		Not having sex	No	Yes	Others
42	Protestant	Oromo	1-8th grade	1-8th grade	Self-employee	Self-employee	8000	27	Yes	28	4	4	No				No			No		Menopausal/hysterrectomy	No	Yes	Healthcenter
42	Orthodox	Oromo	1-8th grade	1-8th grade	Merchant	Merchant	4000	33	Yes	24	3	3	No	Yes			No			No	Injectables			No	Hospital	Spacing
26	Orthodox	Tigrie	1-8th grade	College and above	Daily laborer	Government employee	4500	21	Yes	20	3	3	Yes	Yes	30	10	Yes			Yes				No	Healthcenter
26	Orthodox	Tigrie	9-12th grade	College and above	Daily laborer	Government employee	6550	21	Yes	20	3	3	Yes	Yes			No			No				No	Healthcenter
34	Muslim	Others	9-12th grade	College and above	Government	Government employee	4500	27	Yes	28	2	2	No	Yes	30	15	Yes			Yes	Injectables			No	Healthcenter	Spacing
45	Protestant	Others	9-12th grade	College and above	Self-employee	Merchant	3500	21	Yes	27	4	4	No				No			No		Not having sex	Yes	Yes	Private clinic	Spacing
30	Protestant	Amhara	9-12th grade	Unable to read and write	Self-employee	Farmer	2500	26	Yes	23	2	2	No				No			No		Not having sex	No	Yes	Private clinic
40	Muslim	Others	9-12th grade	able to read and write	Self-employee	Merchant	4500	21	Yes	27	2	2	No				No			No		Not having sex	No	Yes	Private clinic
26	Orthodox	Amhara	9-12th grade	able to read and write	Daily laborer	Daily laborer	3000	25	Yes	26	1	1	No				No			No		Health concern	Yes	Yes	Hospital
30	Muslim	Amhara	9-12th grade	able to read and write	Merchant	Self-employee	7500	33	Yes	22	2	2	No				No			No		Infrequent sex	Yes	Yes	Hospital
26	Others	Oromo	9-12th grade	able to read and write	Self-employee	Merchant	3000	24	Yes	25	1	1	Yes	Yes			No			No				No	Healthcenter
33	Muslim	Oromo	9-12th grade	able to read and write	Self-employee	Self-employee	4500	21	Yes	26	1	1	Yes				No			No				No	Private clinic
29	Muslim	Others	9-12th grade	College and above	Merchant	Merchant	3000	21	Yes	28	2	2	No	Yes			Yes	Yes	Yes	Yes		Infrequent sex	Yes	Yes	Healthcenter
30	Protestant	Others	9-12th grade	College and above	Merchant	Merchant	4500	24	Yes	25	1	1	No	Yes			Yes	Yes	Yes	Yes	Implants/Norplants			No	Healthcenter	Spacing
31	Others	Others	9-12th grade	College and above	Self-employee	Merchant	3000	28	Yes	28	2	2	No				No			No		Fear of side effect	Yes	Yes	Healthcenter
40	Protestant	Tigrie	9-12th grade	College and above	Others	Government employee	6550	21	Yes	27	2	2	No	Yes			No			No	Implants/Norplants			No	Health post	Spacing
33	Muslim	Tigrie	9-12th grade	College and above	Daily laborer	Merchant	30000	21	Yes	28	1	1	No	Yes			No			No		Not having sex	Yes	Yes	Hospital
46	Wakefeta	Oromo	9-12th grade	Unable to read and write	Merchant	Merchant	4500	29	Yes	30	3	3	No				No			No		Menopausal/hysterrectomy	No	Yes	Others
33	Protestant	Amhara	9-12th grade	able to read and write	Self-employee	Merchant	6500	21	Yes	20	2	2	Yes	Yes	30	20	Yes			Yes				Yes	Healthcenter	Spacing
39	Orthodox	Others	9-12th grade	able to read and write	Others	Farmer	2450	33	Yes	25	2	2	No	Yes	30	20	Yes			Yes	Implants/Norplants			No	Private clinic	Spacing
34	Muslim	Others	9-12th grade	able to read and write	Others	Farmer	2450	23	Yes	28	1	1	No	Yes			No			No	Implants/Norplants			No	Hospital	Spacing
30	Protestant	Tigrie	9-12th grade	1-8th grade	Daily laborer	Others	6550	21	Yes	25	1	1	Yes	Yes	30	15	Yes			Yes				No	Healthcenter
39	Orthodox	Tigrie	9-12th grade	1-8th grade	Self-employee	Others	4000	35	Yes	36	1	1	No				Yes	Yes	Yes	Yes		Not having sex	Yes	Yes	Healthcenter
29	Orthodox	Amhara	9-12th grade	1-8th grade	Daily laborer	Merchant	4500	24	Yes	25	2	2	No	Yes			No			No	Implants/Norplants			No	Healthcenter	Spacing
33	Orthodox	Oromo	9-12th grade	1-8th grade	Others	Merchant	4500	29	Yes	31	1	1	Yes				No			No				Yes	Healthcenter
38	Orthodox	Oromo	9-12th grade	1-8th grade	Self-employee	Daily laborer	2450	25	Yes	27	3	3	No	Yes			No			No	Implants/Norplants			No	Hospital	Spacing
39	Orthodox	Oromo	9-12th grade	1-8th grade	Merchant	Self-employee	4500	29	Yes	30	3	3	Yes				No			No				Yes	Hospital
30	Orthodox	Oromo	9-12th grade	1-8th grade	Self-employee	Self-employee	3000	27	Yes	27	1	1	No	Yes			No			No	Injectables			No	Healthcenter	Spacing
42	Wakefeta	Others	9-12th grade	1-8th grade	Self-employee	Others	3000	25	Yes	27	6	6	No				No			No		Not having sex	No	Yes	Hospital
47	Orthodox	Amhara	9-12th grade	1-8th grade	Self-employee	Self-employee	3000	27	Yes	31	3	3	No	Yes			Yes			Yes		Infrequent sex	Yes	Yes	Healthcenter
30	Orthodox	Oromo	9-12th grade	1-8th grade	Daily laborer	Self-employee	4000	33	Yes	24	1	1	No	Yes			Yes			Yes	Injectables			No	Healthcenter	Spacing
38	Muslim	Oromo	9-12th grade	1-8th grade	Daily laborer	Government employee	6550	26	Yes	25	3	3	No				No			No		Not having sex	Yes	Yes	Healthcenter	Limiting
38	Muslim	Oromo	9-12th grade	1-8th grade	Self-employee	Daily laborer	7000	30	Yes	33	3	3	Yes	Yes			No			No				Yes	Healthcenter
40	Wakefeta	Oromo	9-12th grade	1-8th grade	Self-employee	Others	4500	28	Yes	28	2	2	No	Yes	33	30	Yes			Yes	Pills			No	Hospital	Spacing
31	Muslim	Others	9-12th grade	1-12th grade	Self-employee	Farmer	3000	23	Yes	26	1	1	No				No			No		Health concern	Yes	Yes	Others
35	Muslim	Others	9-12th grade	1-12th grade	Self-employee	Merchant	3000	21	Yes	25	2	2	No	Yes			No			No	Implants/Norplants			No	Private clinic	Spacing
30	Muslim	Others	9-12th grade	1-12th grade	Self-employee	Merchant	4000	23	Yes	25	1	1	No	Yes	20	10	Yes			Yes	Implants/Norplants			No	Healthcenter
30	Muslim	Others	9-12th grade	1-12th grade	Self-employee	Merchant	4500	24	Yes	26	2	2	No				No			No		Not having sex	No	Yes	Private clinic
30	Protestant	Amhara	9-12th grade	1-12th grade	Daily laborer	Hand craft maker	3400	21	Yes	26	2	2	No				No			No		Fear of side effect	Yes	Yes	Hospital
33	Orthodox	Amhara	9-12th grade	1-12th grade	Daily laborer	Self-employee	3500	30	Yes	31	1	1	No	Yes			Yes			Yes	Injectables			No	Hospital	Spacing
32	Orthodox	Amhara	9-12th grade	1-12th grade	Daily laborer	Self-employee	4000	30	Yes	30	1	1	No	Yes			Yes			Yes	Implants/Norplants			No	Healthcenter	Spacing
32	Protestant	Amhara	9-12th grade	1-12th grade	Daily laborer	Government employee	4500	27	Yes	27	1	1	Yes	Yes			Yes	Yes	Yes	Yes				No	Healthcenter
44	Orthodox	Amhara	9-12th grade	1-12th grade	Daily laborer	Government employee	3210	33	Yes	24	2	2	No				No			No		Not having sex	No	Yes	Hospital
45	Wakefeta	Amhara	9-12th grade	1-12th grade	Self-employee	Merchant	2500	33	Yes	23	5	2	No				No			No		Want more children		No	Hospital
33	Wakefeta	Amhara	9-12th grade	1-12th grade	Self-employee	Self-employee	4500	26	Yes	26	1	1	Yes	Yes			Yes			Yes				No	Hospital
28	Others	Amhara	9-12th grade	1-12th grade	Self-employee	Self-employee	3450	21	Yes	27	2	2	No	Yes			Yes			Yes	Injectables			No	Healthcenter	Spacing
30	Orthodox	Oromo	9-12th grade	1-12th grade	Daily laborer	Others	4000	27	Yes	29	1	1	No	Yes			No			No	Implants/Norplants			No	Healthcenter	Spacing
35	Orthodox	Oromo	9-12th grade	1-12th grade	Daily laborer	Merchant	4500	24	Yes	26	3	3	No	Yes	15	15	Yes	Yes	Yes	Yes	Implants/Norplants			No	Healthcenter	Spacing
30	Muslim	Oromo	9-12th grade	1-12th grade	Merchant	Merchant	3000	21	Yes	27	2	2	No	Yes			No			No		Not having sex	No	Yes	Hospital
30	Orthodox	Others	College and Above	1-12th grade	Daily laborer	Self-employee	2450	21	Yes	25	4	4	No	Yes	35	40	Yes			Yes		Not having sex	Yes	Yes	Others	Spacing
40	Muslim	Others	College and Above	1-12th grade	Daily laborer	Merchant	6550	21	Yes	26	2	2	No	Yes	30	20	Yes			Yes	Implants/Norplants			No	Healthcenter	Spacing
31	Muslim	Others	College and Above	Unable to read and write	Others	Merchant	3000	21	Yes	27	1	1	No	Yes	10	10	Yes			Yes	Injectables			No	Others	Spacing
35	Muslim	Others	College and Above	able to read and write	Others	Daily laborer	3000	23	Yes	30	2	2	No				Yes			Yes		Want more children		No	Hospital
40	Protestant	Amhara	College and Above	able to read and write	Daily laborer	Daily laborer	4500	21	Yes	20	3	3	No	Yes	30	20	Yes	Yes	Yes	Yes	Injectables			No	Health post	Limiting
47	Orthodox	Oromo	College and Above	able to read and write	Merchant	Self-employee	5500	21	Yes	24	2	2	No	Yes	20	15	Yes			Yes	IUCD			No	Hospital	Spacing
30	Protestant	Tigrie	College and Above	1-8th grade	Daily laborer	Merchant	6550	24	Yes	25	2	2	No				No			No		Fear of side effect	Yes	Yes	Hospital
37	Orthodox	Tigrie	College and Above	1-8th grade	Self-employee	Merchant	4000	30	Yes	32	2	2	No	Yes	20	10	Yes	Yes	Yes	Yes	IUCD			No	Hospital	Spacing
39	Orthodox	Amhara	College and Above	1-8th grade	Self-employee	Merchant	3000	25	Yes	26	3	3	No	Yes	20	10	Yes			Yes	Implants/Norplants			No	Health post	Limiting
28	Orthodox	Amhara	College and Above	1-8th grade	Self-employee	Merchant	6550	25	Yes	26	2	2	No	Yes			No			No	Injectables			No	Health post	Spacing
30	Muslim	Others	College and Above	1-8th grade	Merchant	Merchant	3500	33	Yes	24	3	3	No	Yes			Yes			Yes	Implants/Norplants			No	Hospital	Spacing
35	Muslim	Others	College and Above	1-8th grade	Daily laborer	Government employee	4500	26	Yes	24	3	3	No				Yes			Yes		Fear of side effect	Yes	Yes	Others
34	Orthodox	Others	College and Above	1-8th grade	Merchant	Merchant	4500	28	Yes	30	1	1	Yes				Yes			Yes				No	Hospital	Spacing
30	Others	Others	College and Above	1-8th grade	Self-employee	Self-employee	4000	24	Yes	26	1	1	No				Yes			Yes		Want more children		No	Hospital
41	Muslim	Tigrie	College and Above	1-8th grade	Self-employee	Daily laborer	4000	30	Yes	31	3	3	No	Yes	30	20	Yes	Yes	Yes	Yes	Implants/Norplants			No	Healthcenter	Spacing
29	Orthodox	Amhara	College and Above	1-8th grade	Others	Merchant	4000	27	Yes	24	2	2	No				Yes			Yes		Want more children		No	Hospital
35	Protestant	Amhara	College and Above	1-8th grade	Daily laborer	Daily laborer	4000	28	Yes	30	1	1	No	Yes			Yes			Yes	Implants/Norplants			No	Healthcenter	Spacing
28	Orthodox	Amhara	College and Above	1-8th grade	Daily laborer	Merchant	6550	25	Yes	26	2	2	No	Yes	30	30	Yes	Yes	Yes	Yes	Injectables			No	Healthcenter	Spacing
41	Orthodox	Amhara	College and Above	1-8th grade	Daily laborer	Government employee	5000	30	Yes	33	1	1	No	Yes			Yes			Yes	Implants/Norplants			No	Private clinic	Limiting
28	Orthodox	Amhara	College and Above	1-8th grade	Daily laborer	Government employee	6550	33	Yes	27	1	1	No	Yes			No			No	Implants/Norplants			No	Healthcenter	Spacing
34	Others	Amhara	College and Above	1-8th grade	Self-employee	Merchant	3000	30	Yes	32	1	1	No	Yes			Yes			Yes	Implants/Norplants			No	Private clinic	Spacing
32	Others	Amhara	College and Above	1-8th grade	Self-employee	Self-employee	3000	27	Yes	28	2	2	No	Yes			Yes	Yes	Yes	Yes	Implants/Norplants			No	Healthcenter	Spacing
33	Orthodox	Amhara	College and Above	1-8th grade	Self-employee	Government employee	8500	33	Yes	24	2	1	No				No			No	Pills			No	Healthcenter
45	Muslim	Others	College and Above	1-12th grade	Self-employee	Merchant	3400	26	Yes	24	3	3	No	Yes			Yes			Yes	Implants/Norplants			No	Healthcenter	Spacing
31	Muslim	Others	College and Above	1-12th grade	Merchant	Self-employee	2500	28	Yes	30	1	1	No				No			No		Infrequent sex	Yes	Yes	Hospital
44	Wakefeta	Others	College and Above	1-12th grade	Self-employee	Merchant	3300	30	Yes	33	3	3	No	Yes			Yes			Yes	Injectables			No	Healthcenter	Spacing
32	Others	Others	College and Above	1-12th grade	Self-employee	Merchant	3000	21	Yes	26	2	2	No	Yes			Yes			Yes	Pills			No	Private clinic
28	Others	Others	College and Above	1-12th grade	Self-employee	Self-employee	4500	25	Yes	26	2	2	No	Yes	30	20	Yes			Yes	Injectables			No	Healthcenter	Spacing
28	Orthodox	Others	College and Above	1-12th grade	Daily laborer	Daily laborer	6550	33	Yes	23	1	1	No	Yes			No			No	Injectables			No	Healthcenter	Spacing
30	Others	Others	College and Above	1-12th grade	Merchant	Merchant	4500	28	Yes	29	1	1	Yes	Yes			Yes			Yes				No	Healthcenter
38	Muslim	Others	College and Above	1-12th grade	Merchant	Merchant	4530	21	Yes	30	2	2	No	Yes	30	20	Yes			Yes	Implants/Norplants			No	Healthcenter	Spacing
41	Muslim	Others	College and Above	1-12th grade	Merchant	Merchant	2350	23	Yes	25	3	3	No				No			No		Want more children		No	Private clinic
36	Protestant	Tigrie	College and Above	1-12th grade	Daily laborer	Merchant	6550	30	Yes	31	1	1	No	Yes			No			No	Implants/Norplants			No	Healthcenter	Spacing
30	Protestant	Amhara	College and Above	1-12th grade	Daily laborer	Government employee	3000	26	Yes	24	1	1	Yes	Yes	20	45	Yes			Yes				No	Healthcenter	Spacing
29	Orthodox	Amhara	College and Above	1-12th grade	Self-employee	Daily laborer	4000	21	Yes	24	1	1	No	Yes	45	20	Yes			Yes	Implants/Norplants			No	Healthcenter	Spacing
29	Protestant	Amhara	College and Above	1-12th grade	Self-employee	Self-employee	7500	21	Yes	21	2	2	No				No			No		Health concern	Yes	Yes	Private clinic
30	Muslim	Amhara	College and Above	1-12th grade	Merchant	Merchant	4500	21	Yes	27	2	2	No	Yes	30	15	Yes			Yes	Implants/Norplants			No	Healthcenter	Spacing
31	Others	Amhara	College and Above	1-12th grade	Merchant	Merchant	4500	21	Yes	28	2	2	No				Yes			Yes		Infrequent sex	Yes	Yes	Private clinic
30	Orthodox	Amhara	College and Above	1-12th grade	Merchant	Merchant	3000	30	Yes	31	2	2	No				Yes			Yes		Fear of side effect	Yes	Yes	Hospital
35	Protestant	Amhara	College and Above	1-12th grade	Merchant	Merchant	4500	26	Yes	24	2	2	No	Yes	20	15	Yes			Yes	Implants/Norplants			No	Healthcenter	Spacing
30	Wakefeta	Amhara	College and Above	1-12th grade	Self-employee	Merchant	4500	33	Yes	23	1	1	No	Yes	30	10	Yes			Yes	Implants/Norplants			No	Healthcenter	Spacing
30	Orthodox	Amhara	College and Above	1-12th grade	Self-employee	Self-employee	3000	26	Yes	26	2	2	No	Yes			Yes			Yes	IUCD			No	Others
32	Protestant	Oromo	College and Above	1-12th grade	Others	Government employee	6550	30	Yes	30	1	1	No	Yes			No			No	Injectables			No	Healthcenter	Spacing
40	Orthodox	Oromo	College and Above	1-12th grade	Daily laborer	Merchant	4500	25	Yes	26	3	3	No	Yes	30	45	Yes			Yes	Implants/Norplants			No	Hospital	Limiting
28	Orthodox	Oromo	College and Above	1-12th grade	Daily laborer	Merchant	5500	25	Yes	26	1	1	No				No			No		Not having sex	Yes	Yes	Healthcenter	Spacing
35	Orthodox	Oromo	College and Above	1-12th grade	Daily laborer	Self-employee	3000	25	Yes	26	1	1	No	Yes			Yes			Yes	Injectables			No	Healthcenter	Spacing
35	Orthodox	Oromo	College and Above	1-12th grade	Daily laborer	Self-employee	3000	25	Yes	26	3	3	No				Yes			Yes		Fear of side effect	Yes	Yes	Hospital
46	Orthodox	Oromo	College and Above	1-12th grade	Daily laborer	Government employee	4000	23	Yes	23	3	3	No	Yes	30	30	Yes			Yes	Implants/Norplants			No	Healthcenter	Spacing
31	Orthodox	Oromo	College and Above	1-12th grade	Self-employee	Farmer	3000	25	Yes	26	1	1	No				Yes			Yes		Fear of side effect	Yes	Yes	Others
39	Orthodox	Oromo	College and Above	1-12th grade	Self-employee	Merchant	3000	33	Yes	24	3	3	No	Yes	50	35	Yes	Yes	Yes	Yes	Injectables			No	Healthcenter	Spacing
37	Orthodox	Oromo	College and Above	1-12th grade	Self-employee	Self-employee	6550	28	Yes	30	2	2	No				No			No		Want more children		No	Hospital
40	Others	Oromo	College and Above	1-12th grade	Merchant	Merchant	4500	27	Yes	28	1	1	No	Yes			Yes			Yes	IUCD			No	Healthcenter	Spacing
35	Orthodox	Oromo	College and Above	1-12th grade	Merchant	Merchant	4500	27	Yes	28	3	3	No	Yes	30	20	Yes	Yes	Yes	Yes	IUCD			No	Healthcenter	Spacing
35	Orthodox	Oromo	College and Above	1-12th grade	Merchant	Merchant	4500	27	Yes	28	3	3	No	Yes	20	20	Yes	Yes	Yes	Yes	Implants/Norplants			No	Hospital	Spacing
30	Orthodox	Oromo	College and Above	1-12th grade	Merchant	Merchant	4500	21	Yes	25	2	2	No				Yes			Yes		Want more children		No	Hospital	Spacing
35	Muslim	Oromo	College and Above	1-12th grade	Merchant	Merchant	4500	27	Yes	29	3	3	No	Yes	40	30	Yes			Yes	Injectables			No	Others	Spacing
30	Orthodox	Oromo	College and Above	1-12th grade	Merchant	Self-employee	4500	33	Yes	24	4	4	No	Yes			Yes			Yes	Injectables			No	Health post	Spacing
30	Wakefeta	Oromo	College and Above	1-12th grade	Self-employee	Merchant	4500	33	Yes	23	3	3	No	Yes			Yes			Yes	Implants/Norplants			No	Hospital	Spacing
27	Wakefeta	Oromo	College and Above	1-12th grade	Self-employee	Self-employee	4500	33	Yes	24	2	2	No				Yes			Yes		Not having sex	No	Yes	Hospital
29	Muslim	Oromo	College and Above	1-12th grade	Self-employee	Self-employee	4500	21	Yes	21	3	3	No	Yes			Yes			Yes	Injectables			No	Hospital	Spacing
26	Others	Oromo	College and Above	1-12th grade	Self-employee	Self-employee	3900	24	Yes	25	1	1	No				Yes			Yes		Want more children		No	Others
48	Wakefeta	Oromo	College and Above	1-12th grade	Government	Self-employee	7500	25	Yes	25	2	2	No	Yes	60	50	Yes			Yes		Menopausal/hysterrectomy	No	Yes	Others
32	Wakefeta	Oromo	College and Above	1-12th grade	Government	Self-employee	4500	21	Yes	24	3	3	No				Yes			Yes		Not having sex	No	Yes	Hospital
28	Wakefeta	Oromo	College and Above	1-12th grade	Government	Government employee	2450	25	Yes	26	3	3	No	Yes	55	30	Yes			Yes		Not having sex	No	Yes	Others
27	Wakefeta	Oromo	College and Above	1-12th grade	Government	Government employee	4500	25	Yes	26	2	2	No	Yes	20	15	Yes	Yes	Yes	Yes	Injectables			No	Healthcenter	Limiting
32	Protestant	Oromo	College and Above	College and above	Others	Government employee	4500	24	Yes	25	2	2	No	Yes	60	60	Yes			Yes	IUCD			No	Healthcenter	Limiting
48	Protestant	Oromo	College and Above	College and above	Daily laborer	Others	4000	21	Yes	26	4	2	No				Yes			Yes		Want more children		No	Hospital
29	Orthodox	Oromo	College and Above	College and above	Daily laborer	Merchant	4500	24	Yes	25	3	3	No	Yes	30	20	Yes			Yes	Implants/Norplants			No	Healthcenter	Limiting
30	Orthodox	Oromo	College and Above	College and above	Daily laborer	Self-employee	3000	25	Yes	30	1	1	No	Yes	30	20	Yes			Yes	Implants/Norplants			No	Healthcenter	Spacing
33	Orthodox	Oromo	College and Above	College and above	Daily laborer	Government employee	4500	26	Yes	27	2	2	No	Yes	30	60	Yes	No		Yes	Injectables			No	Healthcenter	Spacing
35	Protestant	Oromo	College and Above	College and above	Daily laborer	Government employee	4500	31	Yes	26	2	2	No	Yes			Yes			Yes	IUCD			No	Hospital	Limiting
44	Protestant	Oromo	College and Above	College and above	Self-employee	Merchant	4000	21	Yes	20	5	5	No	Yes	30	20	Yes			No	Implants/Norplants			No	Healthcenter	Spacing
29	Orthodox	Oromo	College and Above	College and above	Self-employee	Merchant	4000	21	Yes	20	2	2	No	Yes	20	15	Yes			Yes	IUCD			No	Healthcenter	Spacing
40	Protestant	Oromo	College and Above	College and above	Self-employee	Self-employee	5500	29	Yes	30	2	2	No	Yes			No			No	Pills			No	Healthcenter	Spacing
35	Others	Oromo	College and Above	College and above	Merchant	Merchant	2500	30	Yes	32	2	2	No				Yes			Yes		Not having sex	Yes	Yes	Health post
27	Protestant	Oromo	College and Above	College and above	Merchant	Merchant	4500	26	Yes	24	1	1	No				Yes			Yes		Fear of side effect	Yes	Yes	Hospital
30	Protestant	Oromo	College and Above	College and above	Merchant	Self-employee	7500	21	Yes	20	3	3	No	Yes	30	15	Yes			Yes	Implants/Norplants			No	Healthcenter
38	Others	Oromo	College and Above	College and above	Self-employee	Self-employee	4000	30	Yes	32	3	3	No	Yes			Yes			Yes	Implants/Norplants			No	Healthcenter	Spacing
35	Wakefeta	Oromo	College and Above	College and above	Government	Government employee	7500	24	Yes	25	2	2	No				No			No		Health concern	Yes	Yes	Hospital

## Sheet: PW
PASS WORD	FPPLANNING
